# Supplementary material for: A hierarchical anatomical classification schema for prediction of phenotypic side effects
Source: PLoS One. 2018 Mar 1;13(3):e0193959. doi: 10.1371/journal.pone.0193959 (PMC5832387; doi:10.1371/journal.pone.0193959)
Supplement: S1 Table — (XLSX) [file pone.0193959.s002.xlsx]

## Sheet: Sheet1
2D_Properties	3D_Properties
Num_AliphaticDoubleBonds	Dipole_mag
Num_AliphaticSingleBonds	Dipole_X
Num_AlleneStereoCenters	Dipole_Y
Num_AromaticBonds	Dipole_Z
Num_AromaticRings	Jurs_DPSA_1
Num_AtomClasses	Jurs_DPSA_2
Num_Atoms	Jurs_DPSA_3
Num_AtropisomerCenters	Jurs_FNSA_1
Num_AxialStereoCenters	Jurs_FNSA_2
Num_Bonds	Jurs_FNSA_3
Num_BridgeBonds	Jurs_FPSA_1
Num_BridgeHeadAtoms	Jurs_FPSA_2
Num_ChainAssemblies	Jurs_FPSA_3
Num_Chains	Jurs_PNSA_1
Num_ComplexedFragments	Jurs_PNSA_2
Num_CustomData	Jurs_PNSA_3
Num_DativeBonds	Jurs_PPSA_1
Num_DoubleBonds	Jurs_PPSA_2
Num_EnhancedStereoAtoms	Jurs_PPSA_3
Num_ExplicitAtoms	Jurs_RASA
Num_ExplicitBonds	Jurs_RNCG
Num_ExplicitHydrogens	Jurs_RNCS
Num_Fragments	Jurs_RPCG
Num_H_Acceptors	Jurs_RPCS
Num_H_Acceptors_Lipinski	Jurs_RPSA
Num_H_Donors	Jurs_SASA
Num_H_Donors_Lipinski	Jurs_TASA
Num_HomologySGroups	Jurs_TPSA
Num_HydrogenBonds	Jurs_WNSA_1
Num_Hydrogens	Jurs_WNSA_2
Num_Isotopes	Jurs_WNSA_3
Num_LinkAtoms	Jurs_WPSA_1
Num_Macro_Chains	Jurs_WPSA_2
Num_Macro_Residues	Jurs_WPSA_3
Num_MarkushBonds	AverageBondLength
Num_MesoStereoAtoms	Energy
Num_MetalAtoms	Minimized_Energy
Num_MixtureComponents	RadOfGyration
Num_Mixtures	Strain_Energy
Num_Monomers	PMI_mag
Num_MulAtoms	PMI_X
Num_NegativeAtoms	PMI_Y
Num_PiBonds	PMI_Z
Num_Polymers	Shadow_nu
Num_PositiveAtoms	Shadow_Xlength
Num_PseudoStereoAtoms	Shadow_XY
Num_QueryAtoms	Shadow_XYfrac
Num_QueryBonds	Shadow_XZ
Num_RepeatUnits	Shadow_XZfrac
Num_RGroupFragments	Shadow_Ylength
Num_RingAssemblies	Shadow_YZ
Num_RingBonds	Shadow_YZfrac
Num_RingFusionBonds	Shadow_Zlength
Num_Rings	Molecular_3D_PolarSASA
Num_Rings3	Molecular_3D_SASA
Num_Rings4	Molecular_3D_SAVol
Num_Rings5	Molecular_Volume
Num_Rings6
Num_Rings7
Num_Rings8
Num_Rings9Plus
Num_RotatableBonds
Num_SCSRLocalTemplates
Num_SCSRSequenceAtoms
Num_SCSRTemplates
Num_SGroups
Num_SingleBonds
Num_SpiroAtoms
Num_StereoAtoms
Num_StereoBonds
Num_Superatoms
Num_TerminalRotomers
Num_TripleBonds
Num_TrueAlleneStereoCenters
Num_TrueAtropisomerCenters
Num_TrueStereoAtoms
Num_UnknownPseudoStereoAtoms
Num_UnknownStereoAtoms
Num_UnknownStereoBonds
Num_UnknownTrueStereoAtoms
Num_V3000Templates
Organic_Count
Molecular_FractionalPolarSASA
Molecular_FractionalPolarSurfaceArea
Molecular_PolarSASA
Molecular_PolarSurfaceArea
Molecular_SASA
Molecular_SAVol
Molecular_SurfaceArea
ES_Count_aaaC
ES_Count_aaCH
ES_Count_aaN
ES_Count_aaNH
ES_Count_aaO
ES_Count_aaS
ES_Count_aasC
ES_Count_aaSe
ES_Count_aasN
ES_Count_dCH2
ES_Count_ddC
ES_Count_ddsN
ES_Count_ddssS
ES_Count_ddssSe
ES_Count_dNH
ES_Count_dO
ES_Count_dS
ES_Count_dsCH
ES_Count_dSe
ES_Count_dsN
ES_Count_dssC
ES_Count_dssS
ES_Count_dssSe
ES_Count_dsssP
ES_Count_sAsH2
ES_Count_sBr
ES_Count_sCH3
ES_Count_sCl
ES_Count_sF
ES_Count_sGeH3
ES_Count_sI
ES_Count_sLi
ES_Count_sNH2
ES_Count_sNH3
ES_Count_sOH
ES_Count_sPbH3
ES_Count_sPH2
ES_Count_ssAsH
ES_Count_ssBe
ES_Count_ssBH
ES_Count_ssCH2
ES_Count_sSeH
ES_Count_ssGeH2
ES_Count_sSH
ES_Count_sSiH3
ES_Count_ssNH
ES_Count_ssNH2
ES_Count_sSnH3
ES_Count_ssO
ES_Count_ssPbH2
ES_Count_ssPH
ES_Count_ssS
ES_Count_sssAs
ES_Count_sssB
ES_Count_sssCH
ES_Count_sssdAs
ES_Count_ssSe
ES_Count_sssGeH
ES_Count_ssSiH2
ES_Count_sssN
ES_Count_sssNH
ES_Count_ssSnH2
ES_Count_sssP
ES_Count_sssPbH
ES_Count_ssssB
ES_Count_ssssBe
ES_Count_ssssC
ES_Count_ssssGe
ES_Count_sssSiH
ES_Count_ssssN
ES_Count_sssSnH
ES_Count_ssssPb
ES_Count_sssssAs
ES_Count_ssssSi
ES_Count_ssssSn
ES_Count_sssssP
ES_Count_tCH
ES_Count_tN
ES_Count_tsC
ES_Sum_aaaC
ES_Sum_aaCH
ES_Sum_aaN
ES_Sum_aaNH
ES_Sum_aaO
ES_Sum_aaS
ES_Sum_aasC
ES_Sum_aaSe
ES_Sum_aasN
ES_Sum_dCH2
ES_Sum_ddC
ES_Sum_ddsN
ES_Sum_ddssS
ES_Sum_ddssSe
ES_Sum_dNH
ES_Sum_dO
ES_Sum_dS
ES_Sum_dsCH
ES_Sum_dSe
ES_Sum_dsN
ES_Sum_dssC
ES_Sum_dssS
ES_Sum_dssSe
ES_Sum_dsssP
ES_Sum_sAsH2
ES_Sum_sBr
ES_Sum_sCH3
ES_Sum_sCl
ES_Sum_sF
ES_Sum_sGeH3
ES_Sum_sI
ES_Sum_sLi
ES_Sum_sNH2
ES_Sum_sNH3
ES_Sum_sOH
ES_Sum_sPbH3
ES_Sum_sPH2
ES_Sum_ssAsH
ES_Sum_ssBe
ES_Sum_ssBH
ES_Sum_ssCH2
ES_Sum_sSeH
ES_Sum_ssGeH2
ES_Sum_sSH
ES_Sum_sSiH3
ES_Sum_ssNH
ES_Sum_ssNH2
ES_Sum_sSnH3
ES_Sum_ssO
ES_Sum_ssPbH2
ES_Sum_ssPH
ES_Sum_ssS
ES_Sum_sssAs
ES_Sum_sssB
ES_Sum_sssCH
ES_Sum_sssdAs
ES_Sum_ssSe
ES_Sum_sssGeH
ES_Sum_ssSiH2
ES_Sum_sssN
ES_Sum_sssNH
ES_Sum_ssSnH2
ES_Sum_sssP
ES_Sum_sssPbH
ES_Sum_ssssB
ES_Sum_ssssBe
ES_Sum_ssssC
ES_Sum_ssssGe
ES_Sum_sssSiH
ES_Sum_ssssN
ES_Sum_sssSnH
ES_Sum_ssssPb
ES_Sum_sssssAs
ES_Sum_ssssSi
ES_Sum_ssssSn
ES_Sum_sssssP
ES_Sum_tCH
ES_Sum_tN
ES_Sum_tsC
Estate_AtomTypes
Estate_AtomValues
Estate_Counts
Estate_Keys
Estate_NumUnknown
Apol
CoordDimension
FormalCharge
HasGasteigerCharges
Gasteiger_Charges
IsChiral
LogD
Molecular_Composition
Molecular_Formula
Molecular_Mass
Molecular_Solubility
pKa
pKa_Atom
QED
QED_ALERTS
QED_ALOGP
QED_AROM
QED_HBA
QED_HBD
QED_MW
QED_PSA
QED_ROTB
QED_Unweighted
SAscore
SAscore_Complexity
SAscore_Fragments
VSA_AlogP
VSA_TotalArea
VSA_AtomicAreas
VSA_MR
VSA_PartialCharge
HBA_Count
HBD_Count
NPlusO_Count
BIC
CHI_0
CHI_1
CHI_2
CHI_3_C
CHI_3_CH
CHI_3_P
CHI_V_0
CHI_V_1
CHI_V_2
CHI_V_3_C
CHI_V_3_CH
CHI_V_3_P
CIC
E_ADJ_equ
E_ADJ_mag
E_DIST_equ
E_DIST_mag
IAC_Mean
IAC_Total
IC
JX
JY
Kappa_1
Kappa_1_AM
Kappa_2
Kappa_2_AM
Kappa_3
Kappa_3_AM
PHI
SC_0
SC_1
SC_2
SC_3_C
SC_3_CH
SC_3_P
SIC
V_ADJ_equ
V_ADJ_mag
V_DIST_equ
V_DIST_mag
Wiener
Zagreb
FastDesc_Error
