# Supplementary material for: A hierarchical anatomical classification schema for prediction of phenotypic side effects
Source: PLoS One. 2018 Mar 1;13(3):e0193959. doi: 10.1371/journal.pone.0193959 (PMC5832387; doi:10.1371/journal.pone.0193959)
Supplement: S2 Table — (XLSX) [file pone.0193959.s003.xlsx]

## Sheet: visualization_final
SKELETAL SYSTEM			MUSCULAR SYSTEM		CIRCULATORY SYSTEM				IMMUNE SYSTEM					DIGESTIVE SYSTEM												ENDOCRINE SYSTEM				NERVOUS SYSTEM										RESPIRATORY SYSTEM			EXCRETORY SYSTEM						Female Reproductive System
bone	joints & collagen(connective tissues)	teeth	muscles+tendon	muscles	heart	blood	blood vessels+arteries		spleen+bone marrow+lymph nodes+tonsils+misc_immune	spleen+bone marrow+lymph nodes+tonsils+misc_immune	spleen+bone marrow+lymph nodes+tonsils+misc_immune	spleen+bone marrow+lymph nodes+tonsils+misc_immune	spleen+bone marrow+lymph nodes+tonsils+misc_immune	mouth+salivary gland+throat	mouth+salivary gland+throat		oesophagus+stomach+small intestine+large intestine+gastrointestinal tract	oesophagus+stomach+small intestine+large intestine+gastrointestinal trac	oesophagus+stomach+small intestine+large intestine+gastrointestinal trac		oesophagus+stomach+small intestine+large intestine+gastrointestinal trac	liver	pancreas	rectum+anus	anus	thyroid+adrenal+pituitary gland+parathyroids	thyroid+adrenal+pituitary gland+parathyroids		thyroid+adrenal+pituitary gland+parathyroids	brain+spinal cord		neurological+misc_neurological		psychiatric	motor	eyes	ears	tongue	nose	lungs+bronchi+misc_respiratory	lungs+bronchi+misc_respiratory		kidneys+urinary bladder+gall bladder+prostate gland+urethra+misc_excretory	kidneys+urinary bladder+gall bladder+prostate gland+urethra+misc_excretory	kidneys+urinary bladder+gall bladder+prostate gland+urethra+misc_excretory	kidneys+urinary bladder+gall bladder+prostate gland+urethra+misc_excretory	kidneys+urinary bladder+gall bladder+prostate gland+urethra+misc_excretory		genitalia+vagina+uterus+ovaries+misc_reproductive_female
bone	joints & collagen(connective tissues)	teeth	muscles	tendon	heart	blood	blood vessels	arteries	spleen	bone marrow	lymph nodes	tonsils	misc_immune	mouth	salivary glands	throat	oesophagus	stomach	small intestine	large intestine	gastrointestinal tract	liver	pancreas	rectum	anus	thyroid	adrenal	pituitary gland	parathyroids	brain	spinal cord	neurological	misc_neurological	psychiatric	motor	eyes	ears	tongue	nose	lungs	bronchi	misc_respiratory	kidneys	urinary bladder	gall bladder	prostate glands	urethra	misc_excretory	genitalia
Ankle fracture	Arthralgia	Alveolar osteitis	Asthenia	Tendinous contracture	Acute coronary syndrome	Abnormal clotting factor	Angiopathy	Arterial disorder	Hypersplenism	Aplastic anaemia	Lymph node abscess	Acute tonsillitis	Hypersensitivity	Burning mouth syndrome	Parotid duct obstruction	Aphonia	Aphagia	Abdominal abscess	Anastomotic ulcer	Caecitis	Gastrointestinal candidiasis	5'nucleotidase increased	Adenocarcinoma pancreas	Barium impaction	Abnormal faeces	Anaplastic thyroid cancer	Addison's disease	Hypopituitarism	Parathyroid disorder	AIDS dementia complex	Ankylosing spondylitis	Acute stress disorder	Hyperaesthesia	Akathisia	Abasia	Abnormal sensation in eye	Auricular swelling	Ageusia	Acute sinusitis	Acute interstitial pneumonitis	Adenovirus infection	Hiccups	Acute phosphate nephropathy	Asymptomatic bacteriuria	Bile duct cancer	Free prostate-specific antigen increased	Calculus ureteric	Hydroureter	Genital burning sensation
Atypical femur fracture	Arthritis	Bruxism	Asthenic conditions	Tendon disorder	Acute myocardial infarction	Acetonaemia	Application site haematoma	Arterial insufficiency	Spleen disorder	Bone marrow disorder	Lymph node pain	Peritonsillar abscess	Hypogammaglobulinaemia	Dry mouth	Parotid gland enlargement	Breath holding	Barrett's oesophagus	Abdominal adhesions	Cryptosporidiosis infection	Clostridium difficile colitis	Gastrointestinal carcinoma	Acute hepatic failure	Alcoholic pancreatitis	Change of bowel habit	Anal abscess	Anti-thyroid antibody positive	Adrenal atrophy	Pituitary haemorrhage	Parathyroid tumour	Acute disseminated encephalomyelitis	Anterior spinal artery syndrome	Akinaesthesia	Hypervigilance	Alcoholic psychosis	Action tremor	Accommodation disorder	Cerumen impaction	Atrophic glossitis	Allergic sinusitis	Acute pulmonary oedema	Bronchial disorder	Hyperventilation	Acute prerenal failure	Atonic urinary bladder	Bile duct disorders	Hormone-dependent prostate cancer	Urethral discharge	Hypercalciuria	Genital candidiasis
Atypical fracture	Arthritis infective	Dental caries	Blood magnesium decreased	Tendon injury	Adams-Stokes syndrome	Acquired haemophilia	Arteriosclerosis	Arterial occlusive disease	Spleen palpable	Bone marrow granuloma	Lymphadenitis	Peritonsillitis	Immune system disorder	Foot and mouth disease	Parotid gland inflammation	Breath odour	Erosive oesophagitis	Abdominal discomfort	Diverticulum intestinal	Colitis ischaemic	Gastrointestinal disorder	Acute yellow liver atrophy	Amylase decreased	Colon cancer	Anal atresia	Basedow's disease	Adrenal disorder	Pituitary infarction	Parathyroid tumour benign	Agnosia	Arachnoiditis	Akinesia	Hypoaesthesia	Amnesia	Apraxia	Altered visual depth perception	Deafness	Dysgeusia	Anosmia	Acute respiratory distress syndrome	Bronchial haemorrhage	Hypopnoea	Albumin urine present	Bacterial prostatitis	Bile duct neoplasms malignant	Neoplasm prostate	Urethral disorder	Hypocalciuria	Genital discharge
Bone and joint infections	Arthropathy	Dental discomfort	Blood magnesium increased	Tendon pain	Angina pectoris	Activated partial thromboplastin time prolonged	Arteriovenous fistula	Arterial spasm	Splenic infarction	Bone marrow toxicity	Lymphadenopathy	Tonsillar disorder	Immunodeficiency	Mouth haemorrhage	Parotitis	Breath sounds abnormal	Gastrooesophageal reflux disease	Abdominal distension	Duodenitis	Colitis microscopic	Gastrointestinal fistula	Alanine aminotransferase abnormal	Amylase increased	Colorectal cancer	Anal cancer	Blood thyroid stimulating hormone decreased	Adrenal gland cancer	Pituitary tumour	Blood parathyroid hormone increased	Altered state of consciousness	Back disorder	Anaesthetic complication neurological	Hypoaesthesia oral	Amnestic symptoms	Asterixis	Amaurosis	Deafness bilateral	Epiglottitis	Bradyarrhythmia	Acute respiratory failure	Bronchial hyperreactivity	Hypoventilation	Albuminuria	Bacteriuria	Bile duct stenosis	Prostate cancer	Urethral haemorrhage	Hyposthenuria	Genital discomfort
Bone cancer metastatic	Chondrolysis	Dentofacial anomaly	Cataplexy	Tendon rupture	Angina unstable	Activated partial thromboplastin time shortened	Bleeding time prolonged	Arteritis	Splenic peliosis	Chronic graft versus host disease	Lymphocyte count abnormal	Tonsillar hypertrophy	Immunology test	Mouth injury	Saliva altered	Dry throat	Gastrooesophageal sphincter insufficiency	Abdominal hernia	Duodenitis haemorrhagic	Colitis	Gastrointestinal fungal infection	Alanine aminotransferase increased	Hyperamylasaemia	Colorectal cancer metastatic	Anal candidiasis	Blood thyroid stimulating hormone increased	Adrenal haemorrhage	Pituitary tumour benign	Hypoparathyroidism	Anaplastic astrocytoma	Back injury	Areflexia	Illusion	Abnormal behaviour	Ataxia	Amaurosis fugax	Deafness neurosensory	Glossitis	Chronic sinusitis	Alveolar proteinosis	Bronchial obstruction	Lower respiratory tract infection	Aminoaciduria	Benign prostatic hyperplasia	Biliary colic	Prostate cancer metastatic	Urethral obstruction	Ketonuria	Genital disorder female
Bone density decreased	Chondrocalcinosis	Fluorosis	Ciliary muscle spasm	Tendonitis	Arrhythmia	Acute leukaemia	Calciphylaxis	Artery dissection	Splenic rupture	Febrile bone marrow aplasia	Lymphocyte count decreased	Tonsillitis	Immunosuppressant drug level increased	Mouth ulceration	Salivary duct obstruction	Dysaesthesia pharynx	Gastrooesophagitis	Abdominal infection	Enteritis	Colonic abscess	Gastrointestinal haemorrhage	Allergic hepatitis	Insulinoma	Constipation	Anal fissure	Blood triglycerides decreased	Adrenal insufficiency	Pituitary-dependent Cushing's syndrome	Hyperparathyroidism	Anencephaly	Back pain	Aura	Motion sickness	Activation syndrome	Athetosis	Amblyopia	Deafness permanent	Glossodynia	Epistaxis	Alveolitis allergic	Bronchial secretion retention	Measles	Albumin globulin ratio abnormal	Bladder and urethral symptoms	Biliary fibrosis	Prostate examination abnormal	Urethral pain	Lower urinary tract symptoms	Genital disorder male
Bone development abnormal	Chondrodystrophy	Gingival abscess	Clonus	Tenosynovitis	Arrhythmia supraventricular	Acute lymphocytic leukaemia	Carotid artery occlusion	Carotid bruit	Splenomegaly	Graft versus host disease	Lymphocyte count increased		Immunosuppression	Oedema mouth	Salivary gland conditions	Dysphagia	Odynophagia	Abdominal injury	Enterocolitis	Congenital megacolon	Gastrointestinal hypermotility	Ammonia increased	Lipase abnormal	Cytomegalovirus colitis	Anal fistula	Congenital hypothyroidism	Adrenergic syndrome	Prolactinoma	Hyperparathyroidism primary	Aneurysm	Brachial plexus injury	Autonomic nervous system imbalance	Oscillopsia	Acute psychosis	Automatism	Angle closure glaucoma	Deafness transitory	Hypogeusia	Extranodal NK/T-cell lymphoma, nasal type	Alveolitis	Bronchial ulceration	Mediastinum neoplasm	Angiomyolipoma	Bladder cancer	Biliary tract disorder	Prostate induration	Urethral stenosis	Malignant neoplasm of renal pelvis	Genital haemorrhage
Bone disorder	Chondropathy	Gingival bleeding	Cogwheel rigidity	Infective tenosynovitis	Arteriosclerosis coronary artery	Acute myeloid leukaemia	Carotid artery stenosis	Carotid pulse		Marrow hyperplasia	Lymphocyte transformation test positive		Lymphangitis	Leukoplakia oral	Salivary gland disorder	Dysphonia	Oesophageal achalasia	Abdominal neoplasm	Enterocolitis infectious	Large intestinal haemorrhage	Gastrointestinal hypomotility	Alanine aminotransferase decreased	Lipase increased	Cytomegalovirus gastritis	Anal haemorrhage	Hyperthyroidism	Adrenocortical insufficiency acute	Acromegaly	Hyperparathyroidism secondary	Aphasia	Coccydynia	Autonomic neuropathy	Parosmia	Adjustment disorder	Bedridden	Anophthalmos	Deafness unilateral	Leukoplakia	Goitre	Antitussive therapy	Bronchiectasis	Neonatal tachypnoea	Anuria	Bladder dilatation	Cholangiocarcinoma	Prostate infection	Urethral syndrome	Microalbuminuria	Genital herpes
Bone lesion	Collagen disorder	Gingival blister	Compartment syndrome	Rotator cuff syndrome	Arteriospasm coronary	Acute promyelocytic leukaemia	Carotid artery thrombosis	Carotid sinus syndrome		Myelodysplastic syndrome	Anaplastic large-cell lymphoma		Lymphatic disorder	Oral candidiasis	Salivary gland enlargement	Herpangina	Oesophageal atresia	Aerophagia	Fructose intolerance	Large intestinal obstruction	Gastrointestinal infection	Aspartate aminotransferase increased	Pancreatic abscess	Cytomegalovirus hepatitis	Anal inflammation	Hypothyroidism	Adenoma benign	Antidiuretic hormone abnormality		Astrocytoma	Intervertebral disc degeneration	Axonal neuropathy	Sensorimotor disorder	Affective disorder	Bradykinesia	Anterior chamber cell	Dysacusis	Protrusion tongue	Hyposmia	Apnoea	Bronchiolitis	Nocturnal dyspnoea	Azotaemia	Bladder discomfort	Cholangitis	Prostatic acid phosphatase increased	Urethritis	Micturition disorder	Genital hypoaesthesia
Bone metabolism disorder	Collagen-vascular disease	Gingival disorder	Congenital musculoskeletal anomaly	Trigger finger	Atrial fibrillation	Acute promyelocytic leukaemia differentiation syndrome	Diabetic vascular disorder	Congenital arterial malformation		Myelodysplastic syndrome transformation	Burkitt's lymphoma		Lymphocele	Oral discomfort	Salivary gland pain	Laryngeal cancer	Oesophageal candidiasis	Abdominal pain	Functional gastrointestinal disorder	Large intestinal ulcer	Gastrointestinal inflammation	Autoimmune hepatitis	Pancreatic carcinoma	Cytomegalovirus infection	Anal pruritus	Papillary thyroid cancer	Blood cortisol decreased	Ectopic ACTH syndrome		Attention deficit/hyperactivity disorder	Intervertebral disc disorder	Benign intracranial hypertension	Sensory disturbance	Agoraphobia	Buccoglossal syndrome	Anterior chamber flare	Ear and labyrinth disorders	Swollen tongue	Intranasal hypoaesthesia	Aspergilloma	Bronchioloalveolar carcinoma	Obstructive airways disorder	BK virus infection	Bladder disorder	Cholangitis sclerosing	Prostatic adenoma	Urethritis noninfective	Nocturia	Genital infection
Bone neoplasm	Congenital joint malformation	Gingival erythema	Convulsion		Atrial flutter	Alcohol poisoning	Disseminated intravascular coagulation	Leriche syndrome		Myelofibrosis			Lymphoedema	Oral disorder	Salivary hypersecretion	Laryngeal disorder	Oesophageal carcinoma	Abdominal pain lower	Gastrinoma	Large intestine perforation	Gastrointestinal inflammatory conditions	Benign hepatic neoplasm	Pancreatic disorder	Cytomegalovirus syndrome	Anal skin tags	Primary hypothyroidism	Blood cortisol increased	Growth accelerated		Brain abscess	Intervertebral disc protrusion	Blood sodium abnormal	Sensory loss	Anhedonia	Catatonia	Anterior chamber inflammation	Ear canal erythema	Taste disorders	Nasal congestion	Aspergillus infection	Bronchitis	Orthopnoea	Blood creatine increased	Bladder diverticulum	Cholecystitis	Prostatic disorder		Pelvi-ureteric obstruction	Genital infection fungal
Bone pain	Connective tissue disorder	Gingival hyperplasia	Convulsion neonatal		Atrial hypertrophy	Agranulocytosis	Embolism	Mean arterial pressure		Myeloid leukaemia			Lymphoma	Oral fungal infection	Sialoadenitis	Laryngeal haemorrhage	Oesophageal discomfort	Abdominal pain upper	Ileal perforation	Large intestine polyp	Gastrointestinal malformation	Bilirubin conjugated increased	Pancreatic enzymes abnormal	Cytomegalovirus viraemia	Anal spasm	Thyroglobulin increased	Glucocorticoids decreased	Growth retardation		Brain cancer metastatic	Intervertebral discitis	Blood sodium increased	Carpal tunnel syndrome	Anosognosia	Chorea	Anterior chamber pigmentation	Ear congestion	Tongue blistering	Nasal discomfort	Aspiration	Bronchitis bacterial	Painful respiration	Blood creatine phosphokinase MB increased	Bladder dysfunction	Cholecystitis acute	Prostatic dysplasia		Pollakiuria	Genital infection male
Bone sarcoma	Connective tissue inflammation	Gingival hypertrophy	Drooling		Atrial septal defect	Anaemia	Embolism arterial	Mean arterial pressure decreased		Myeloid metaplasia			Lymphoma cutis	Oral herpes	Sjogren's syndrome	Laryngeal neoplasm	Oesophageal disorder	Abdominal rigidity	Ileal ulcer	Megacolon	Gastrointestinal motility disorder	Blood bilirubin abnormal	Pancreatic enzymes increased	Dyschezia	Anal sphincter atony	Thyroid adenoma	Mineralocorticoid deficiency	Hyperadrenocorticism		Brain herniation	Kyphosis	Bradyphrenia	Decreased vibratory sense	Bipolar I disorder	Choreoathetosis	Aphakia	Ear discomfort	Tongue coated	Nasal disorder	Asthma	Bronchitis viral	Parainfluenzae virus infection	Blood creatine phosphokinase MM increased	Bladder fibrosis	Cholecystitis and cholelithiasis	Prostatic pain		Polyuria	Genital injury
Brown tumour	Developmental hip dysplasia	Gingival infection	Drug withdrawal convulsions		Atrial tachycardia	Anaemia macrocytic	Embolism venous	Peripheral arterial occlusive disease		Myeloproliferative disorder			Lymphopenia	Oral infection	Submandibular mass	Laryngeal oedema	Oesophageal haemorrhage	Abdominal sepsis	Ileitis	Neutropenic colitis	Gastrointestinal necrosis	Blood bilirubin decreased	Pancreatic insufficiency	Faecal incontinence	Anorectal discomfort	Thyroid cancer	Secondary adrenocortical insufficiency	Secondary hypogonadism		Brain hypoxia	Lhermitte's sign	Cauda equina syndrome	Febrile convulsion	Bipolar disorder	Diplegia	Arcus lipoides	Ear disorder	Tongue discolouration	Nasal dryness	Atelectasis	Bronchopneumonia	Persistent foetal circulation	Blood creatine phosphokinase abnormal	Bladder irritation	Cholecystitis chronic	Prostatic specific antigen increased		Prostatism	Genital lesion
Calcium deficiency	Fasciitis	Gingival oedema	Emprosthotonus		Atrioventricular block	Anaemia megaloblastic	Excessive granulation tissue	Peripheral artery aneurysm		Polycythaemia vera			Lymphoproliferative disorder	Oral mucosa erosion		Laryngeal pain	Oesophageal irritation	Abdominal strangulated hernia	Ileus	Pseudomembranous colitis	Gastrointestinal neoplasm	Blood bilirubin increased	Pancreatic necrosis	Faecaloma	Anorectal disorder	Thyroid disorder	Steroid withdrawal syndrome			Brain injury	Lordosis	Central nervous system haemorrhage	Vestibular disorder	Confusion postoperative	Dyskinesia	Arteriosclerotic retinopathy	Ear disorders NEC	Tongue disorder	Nasal inflammation	Atypical pneumonia	Bronchopneumopathy	Pertussis	Blood creatine phosphokinase increased	Bladder neck obstruction	Cholecystitis infective	Prostatitis		Pyuria	Genital pain
Clavicle fracture	Fibroma	Gingival pain	Epicondylitis		Atrioventricular block complete	Anaemia neonatal	Gangrene	Peripheral artery stenosis		Pseudolymphoma			Lymphorrhoea	Oral mucosal blistering		Laryngitis	Oesophageal motility disorder	Abdominal symptom	Ileus paralytic	Toxic dilatation of intestine	Gastrointestinal obstruction	Blood bilirubin normal	Pancreatic neoplasm	Faeces discoloured	Enterobiasis	Thyroid function test abnormal	Hypoaldosteronism			Brain neoplasm	Lumbar radiculopathy	Central nervous system infection		Confusional state	Dystonia	Asthenopia	Ear haemorrhage	Tongue dry	Nasal mucosal disorder	Chest X-ray abnormal	Bronchopulmonary aspergillosis	Productive cough	Blood creatinine abnormal	Bladder necrosis	Cholelithiasis	Prostatomegaly		Strangury	Genital rash
Compression fracture	Fibrosis	Gingival recession	Extremity contracture		Atrioventricular block first degree	Anaemia postoperative	Gas gangrene	Peripheral artery thrombosis		Refractory anaemia with an excess of blasts			Lymphostasis	Oral mucosal discolouration		Laryngospasm	Oesophageal neoplasm	Abdominal tenderness	Inflammatory bowel disease	Anastomotic leak	Gastrointestinal pain	Blood bilirubin unconjugated increased	Pancreatic pseudocyst	Faeces hard	Faecal incontinence	Thyroid neoplasm				Brain neoplasm benign	Meningocele	Central nervous system neoplasm		Delusion	Extrapyramidal disorder	Blepharal pigmentation	Ear infection	Tongue geographic	Nasal obstruction	Chest X-ray normal	Bronchopulmonary dysplasia	Respiration abnormal	Blood creatinine decreased	Bladder neoplasm	Cholestasis			Ureteral spasm	Genital swelling
Craniosynostosis	Joint contracture	Gingival swelling	Extremity necrosis		Atrioventricular block second degree	Anaemia vitamin B12 deficiency	Graft thrombosis			Reticulocytopenia			Malignant histiocytosis	Oral mucosal exfoliation		Laryngotracheal oedema	Oesophageal obstruction	Abdominal wall abscess	Infrequent bowel movements	Clostridium colitis	Gastrointestinal perforation	Budd-Chiari syndrome	Pancreatitis	Frequent bowel movements	Flatulence	Thyroiditis				Brain oedema	Meningomyelocele	Central nervous system stimulation		Delusional disorders	Familial tremor	Blepharitis	Ear malformation	Tongue neoplasm	Nasal odour	Chest discomfort	Bronchospasm	Respiratory acidosis	Blood creatinine increased	Bladder pain	Cholestatic liver injury			Ureteric cancer	Genital ulceration
Dactylitis	Joint crepitation	Gingival ulceration	Fibromyalgia		Atrioventricular dissociation	Anaemias NEC	Granulomatosis with polyangiitis			Reticulocytosis			Mixed connective tissue disease	Oral neoplasm		Nasopharyngeal cancer	Oesophageal oedema	Acute abdomen	Intestinal diaphragm disease	Colonic pseudo-obstruction	Gastrointestinal signs and symptoms	Choluria	Pancreatitis acute	Occult blood positive	Haemorrhoidal haemorrhage	Thyrotoxic crisis				Brain stem glioma	Metastases to spine	Cognitive disorder		Delusional perception	Freezing phenomenon	Blepharitis allergic	Ear pain	Tongue neoplasm malignant stage unspecified	Nasal oedema	Chest pain	Bronchospasm paradoxical	Respiratory alkalosis	Blood creatinine normal	Bladder spasm	Colitis ulcerative			Ureteric obstruction	Gonorrhoea
Epiphyses premature fusion	Joint dislocation	Gingivitis	Floppy infant		Blood cholesterol abnormal	Anaemias haemolytic immune	Haemangioma			Sideroblastic anaemia			Pityriasis lichenoides et varioliformis acuta	Oral neoplasm benign		Oropharyngeal blistering	Oesophageal pain	Ascites	Intestinal haemorrhage	Diverticular perforation	Gastrointestinal signs and symptoms NEC	Chronic hepatic failure	Pancreatitis chronic	Post procedural constipation	Haemorrhoids	Thyroxine decreased				Brain stem haemorrhage	Myelitis	Complex regional pain syndrome		Depersonalisation	Gait disturbance	Blepharospasm	Ear pruritus	Tongue oedema	Nasal polyps	Cheyne-Stokes respiration	Bronchostenosis	Respiratory arrest	Blood phosphorus increased	Bladder stenosis	Congenital absence of bile ducts			Ureteritis	Pruritus genital
Epiphysiolysis	Joint effusion	Implant site pain	Grand mal convulsion		Blood cholesterol decreased	Angioimmunoblastic T-cell lymphoma	Haemangioma congenital			White blood cell count abnormal			Rheumatoid arthritis	Oral pain		Oropharyngeal candidiasis	Oesophageal perforation	Benign gastrointestinal neoplasm	Intestinal infarction		Gastrointestinal sounds abnormal	Chronic hepatitis	Pancreatitis haemorrhagic	Proctalgia	Perineal abscess	Thyroxine free decreased				Brain stem syndrome	Myelitis transverse	Congenital central nervous system anomaly		Depressed level of consciousness	Hemiparesis	Blindness	Eustachian tube disorder	Tongue paralysis	Nasal septum deviation	Choking	Cough	Respiratory depression	Blood potassium increased	Blood urine	Deficiency of bile secretion			Ureterostomy site discomfort	Suprapubic pain
Exostosis	Joint hyperextension	Implant site reaction	Groin pain		Blood cholesterol increased	Anisocytosis	Haemorrhage			White blood cell count decreased			Systemic lupus erythematosus	Oral papilloma		Oropharyngeal discomfort	Oesophageal rupture	Bezoar	Intestinal infections		Gastrointestinal stoma complication	Chronic hepatitis B	Pancreatitis necrotising	Proctitis	Perineal injury					Cerebellar ataxia	Opisthotonus	Conversion disorder		Depressed mood	Hemiplegia	Blindness cortical	External ear disorder	Tongue pigmentation	Nasal septum disorder	Choking sensation	Cough decreased	Respiratory depth increased	Blood urea abnormal	Blood urine present	Gallbladder cancer			Urge incontinence	Congenital genital malformation
Extraskeletal ossification	Joint injury	Pulpitis dental	Hypotonia		Blood triglycerides increased	Antibody test negative	Haemorrhage in pregnancy			White blood cell count increased			Vitamin B6 deficiency	Oral pruritus		Oropharyngeal pain	Oesophageal spasm	Blood gastrin increased	Intestinal ischaemia		Gastrointestinal stromal tumour	Cirrhosis alcoholic		Proctitis herpes	Perineal pain					Cerebellar atrophy	Post lumbar puncture syndrome	Copper deficiency		Depression	Hyperkinesia	Blindness day	Hearing impaired	Tongue spasm	Nasal septum perforation	Chronic obstructive pulmonary disease	Croup infectious	Respiratory disorder	Blood urea decreased	Calculus bladder	Gallbladder disorder			Urinary abnormalities	Hypogonadism
Facial bones fracture	Joint instability	Sensitivity of teeth	Hypotonia neonatal		Bradycardia	Antibody test positive	Haemorrhage subcutaneous			White blood cell disorder			X-linked lymphoproliferative syndrome	Oral pustule		Oropharyngeal spasm	Oesophageal stenosis	Central obesity	Intestinal mass		Gastrointestinal toxicity	Drug-induced liver injury		Proctitis ulcerative	Perirectal abscess					Cerebellar infarction	Pyramidal tract syndrome	Cranial nerve disorder		Depression suicidal	Hyperreflexia	Blindness transient	Hyperacusis	Tongue ulceration	Nasal septum ulceration	Disseminated tuberculosis	Increased bronchial secretion	Respiratory disorder neonatal	Blood urea increased	Calculus urinary	Gallbladder polyp			Urinary hesitation
Femoral neck fracture	Joint lock	Teething	Infective myositis		Bradycardia foetal	Antinuclear antibody increased	Haemorrhage urinary tract			Aplasia pure red cell			Acquired immunodeficiency syndrome	Oral toxicity		Oropharyngeal squamous cell carcinoma	Oesophageal ulcer	Cloacal exstrophy	Intestinal obstruction		Gastrointestinal tract irritation	Foetor hepaticus		Proctocolitis	Steatorrhoea					Cerebellar syndrome	Radiation myelopathy	Cranial nerve paralysis		Depressive symptom	Hypokinesia	Blindness unilateral	Inner ear disorder		Nasal ulcer	Dyspnoea	Increased viscosity of bronchial secretion	Respiratory disorders NEC	Blood urea normal	Chromaturia				Urinary incontinence
Femur fracture	Joint range of motion decreased	Temporomandibular joint syndrome	Intermittent claudication		Brugada syndrome	Antinuclear antibody positive	Haemorrhagic anaemia			Langerhans' cell histiocytosis			Acute graft versus host disease	Oromandibular dystonia		Oropharyngeal swelling	Oesophageal varices haemorrhage	Diverticulitis	Intestinal perforation		Gastrointestinal ulcer	Gamma-glutamyltransferase increased		Rectal abscess						Cerebral arteriosclerosis	Radicular pain	Demyelinating polyneuropathy		Derealisation	Hyporeflexia	Cataract	Labyrinthitis		Nasopharyngitis	Dyspnoea at rest	Mendelson's syndrome	Respiratory distress	Blood uric acid abnormal	Congenital genitourinary abnormality				Urinary sediment abnormal
Foot fracture	Joint related signs and symptoms	Tooth abscess	Leiomyoma		Bundle branch block	Aortic aneurysm	Haemorrhagic disorder						Allergic conditions	Pain in jaw		Pharyngeal disorder	Oesophagitis	Duodenal perforation	Intestinal stenosis		Gastrointestinal ulcer haemorrhage	Gilbert's syndrome		Rectal cancer						Cerebral arteritis	Radiculitis	Demyelination		Dysphoria	Immobile	Cataract conditions	Low set ears		Paranasal sinus hypersecretion	Dyspnoea exertional	Obliterative bronchiolitis	Respiratory failure	Blood uric acid decreased	Congenital vesicoureteric reflux				Urinary sediment present
Fracture	Joint stiffness	Tooth discolouration	Masked facies		Bundle branch block left	Aortic aneurysm rupture	Haemorrhagic erosive gastritis						Allergic granulomatous angiitis	Periodontal destruction		Pharyngeal erythema	Oesophagitis ulcerative	Duodenal ulcer	Intestinal ulcer		Gastrointestinal ulcer perforation	Granulomatous liver disease		Rectal discharge						Cerebral artery embolism	Radiculopathy	Developmental coordination disorder		Eating disorder	Monoparesis	Cataract cortical	Meniere's disease		Rhinalgia	Dyspnoea paroxysmal nocturnal	Organising pneumonia	Respiratory moniliasis	Blood uric acid increased	Contracted bladder				Urinary tract disorder
Hand fracture	Joint swelling	Tooth disorder	Mastication disorder		Bundle branch block right	Aortic arteriosclerosis	Haemorrhagic stroke						Antineutrophil cytoplasmic antibody positive	Periodontal disease		Pharyngeal haemorrhage	Radiation oesophagitis	Duodenal ulcer haemorrhage	Intussusception		Lower gastrointestinal haemorrhage	Hepatic adenoma		Rectal haemorrhage						Cerebral artery stenosis	Sacroiliitis	Diabetic autonomic neuropathy		Echolalia	Monoplegia	Cataract diabetic	Middle ear effusion		Rhinitis	Effusion	Tracheobronchitis	Respiratory paralysis	Chronic allograft nephropathy	Crystal urine present				Urinary tract infection
High turnover osteopathy	Ligament injury	Tooth erosion	Muscle atrophy		C-reactive protein increased	Aortic bruit	Haemorrhagic urticaria						Autoimmune disorder	Periodontitis		Pharyngeal lesion	Regurgitation	Duodenal ulcer perforation	Irritable bowel syndrome		Malabsorption	Hepatic angiosarcoma		Rectal polyp						Cerebral atrophy	Scoliosis	Diabetic neuropathy		Euphoric mood	Motor dysfunction	Cataract nuclear	Myringitis		Rhinitis allergic	Emphysema		Respiratory rate decreased	Congenital cystic kidney disease	Crystalluria				Urinary tract infection fungal
Hip fracture	Ligament sprain	Tooth fracture	Muscle contractions involuntary		Cardiac amyloidosis	Aortic disorder	Hamartoma						Beta 2 microglobulin increased	Stomatitis		Pharyngeal oedema	Retching	Dysentery	Lactase deficiency		Mallory-Weiss syndrome	Hepatic artery thrombosis		Rectal prolapse						Cerebral haematoma	Senile ankylosing vertebral hyperostosis	Dysarthria		Fear	Motor neurone disease	Cataract subcapsular	Otitis externa		Rhinitis atrophic	Endotracheal intubation complication		Respiratory syncytial virus infection	Congenital hydronephrosis	Cystitis				Urinary tract obstruction
Humerus fracture	Monarthritis	Tooth hypoplasia	Muscle contracture		Cardiac arrest	Aortic dissection	Henoch-Schonlein purpura						Decreased immune responsiveness	Stomatitis necrotising		Pharyngitis	Varices oesophageal	Dyspepsia	Mesenteric artery thrombosis		Melaena	Hepatic atrophy		Rectal spasm						Cerebral haemorrhage	Spina bifida	Eclampsia		Hallucination	Movement disorder	Cataract traumatic	Otitis media		Rhinitis perennial	Eosinophilic pneumonia		Respiratory tract congestion	Congenital renal cyst	Cystitis haemorrhagic				Urinary tract pain
Hypertrophic osteoarthropathy	Neuropathic arthropathy	Tooth infection	Muscle enzyme increased		Cardiac death	Aortic embolus	Heparin-induced thrombocytopenia						End stage AIDS	Thirst		Pharyngitis streptococcal		Dyspeptic signs and symptoms	Mesenteric occlusion		Pneumatosis	Hepatic cancer		Rectal tenesmus						Cerebral hypoperfusion	Spina bifida occulta	Encephalitis cytomegalovirus		Hallucination, auditory	Multifocal motor neuropathy	Chalazion	Otitis media acute		Rhinitis seasonal	Forced expiratory volume decreased		Respiratory tract haemorrhage	Costovertebral angle tenderness	Cystitis interstitial				Urinary tract signs and symptoms
Hypophosphataemic rickets	Ochronosis	Tooth injury	Muscle fatigue		Cardiac discomfort	Aortic rupture	Hyperaemia						Food allergy	Aphthous stomatitis		Throat irritation		Epigastric discomfort	Mesenteric vascular insufficiency		Pneumatosis intestinalis	Hepatic cancer metastatic		Rectal ulcer						Cerebral infarction	Spinal anaesthesia	Epidural lipomatosis		Hallucination, tactile	Paralysis	Chemical eye injury	Otitis media chronic		Rhinitis ulcerative	Gastroenteritis adenovirus		Respiratory tract infection	Creatinine renal clearance decreased	Cystitis noninfective				Urine abnormality
Knee deformity	Periarthritis	Tooth loss	Muscle fibrosis		Cardiac disorder	Aortic valve incompetence	Hypertension						Lupus-like syndrome	Chapped lips		Throat tightness		Exomphalos	Postoperative ileus		Post procedural diarrhoea	Hepatic cirrhosis		Rectocele						Cerebral ischaemia	Spinal compression fracture	Epilepsy		Hallucination, visual	Paralysis flaccid	Chloropsia	Otorrhoea		Rhinorrhoea	Globulins decreased		Respiratory tract infection viral	Diabetes insipidus	Cystitis viral				Urine analysis abnormal
Lower limb fracture	Periostitis	Tooth malformation	Muscle haemorrhage		Cardiac enzymes increased	Aortic valve sclerosis	Hypertensive crisis						Mastocytosis	Congenital oral malformation		Viral pharyngitis		Food poisoning	Protein-losing gastroenteropathy		Pyloric stenosis	Hepatic congestion		Defaecation urgency						Cerebral thrombosis	Spinal cord compression	Essential tremor		Hallucinations, mixed	Paraparesis	Chorioretinitis	Otosalpingitis		Sinobronchitis	Goodpasture's syndrome		Respiratory tract oedema	Diabetes mellitus	Dysuria				Urine calcium increased
Metaphyseal dysplasia	Polyarteritis nodosa	Toothache	Muscle injury		Cardiac failure	Aortic valve stenosis	Injection site haematoma						Plasma cell leukaemia	Lip blister				Fungal peritonitis	Small intestinal obstruction		Reflux gastritis	Hepatic cyst								Cerebral vasoconstriction	Spinal cord disorder	Facial paresis		Hangover	Paraplegia	Chorioretinopathy	Ototoxicity		Sinus congestion	Graft dysfunction		Serositis	Diabetes mellitus inadequate control	Enuresis				Urine electrolytes abnormal
Multiple fractures	Polyarthritis		Muscle mass		Cardiac failure acute	Arterial thrombosis	Injection site thrombosis						Post transplant lymphoproliferative disorder	Lip dry				Gastric atony	Small intestinal perforation		Small bowel angioedema	Hepatic encephalopathy								Cerebral venous thrombosis	Spinal cord haemorrhage	Facial spasm		Hostility	Paresis	Choroidal detachment	Tympanic membrane disorder		Sinus disorder	Histoplasmosis		Severe acute respiratory syndrome	Diabetic nephropathy	Eosinophilic cystitis				Urine flow decreased
Osteitis	Rheumatic disorder		Muscle necrosis		Cardiac failure congestive	Arteriovenous fistula thrombosis	Ischaemia						Serum sickness	Lip haemorrhage				Gastric cancer	Small intestine ulcer		Sphincter of Oddi dysfunction	Hepatic enzyme abnormal								Cerebrospinal fluid leakage	Spinal cord infarction	Glabellar reflex abnormal		Hypnagogic hallucination	Parkinson's disease	Choroidal effusion	Tympanic membrane hyperaemia		Sinus operation	Hydrothorax		Snoring	Fanconi syndrome	Genitourinary tract infection				Urine ketone body present
Osteoarthritis	Sarcoma		Muscle relaxant therapy		Cardiac failure high output	Aspartate aminotransferase decreased	Lividity						Type III immune complex mediated reaction	Lip oedema				Gastric dilatation	Strongyloidiasis		Upper gastrointestinal haemorrhage	Hepatic enzyme decreased								Cerebrovascular accident	Spinal cord injury	Guillain-Barre syndrome		Hypnopompic hallucination	Parkinsonian gait	Choroiditis	Tympanic membrane perforation		Sneezing	Idiopathic pneumonia syndrome		Sputum discoloured	Fanconi syndrome acquired	Genitourinary tract neoplasm				Urine odour abnormal
Osteocalcin increased	Synovitis		Muscle rigidity		Cardiac fibrillation	Aspartate aminotransferase normal	Low density lipoprotein increased							Lip pain				Gastric disorder	Thrombosis mesenteric vessel		Viral diarrhoea	Hepatic enzyme increased								Cerebrovascular disorder	Spinal cord paralysis	Hyperpathia		Hypomania	Parkinsonian rest tremor	Chromatopsia	Vertigo positional		Sudden hearing loss	Idiopathic pulmonary fibrosis		Sputum increased	Focal segmental glomerulosclerosis	Hypertonic bladder				Urine output
Osteochondrosis	Traumatic arthropathy		Muscle rupture		Cardiac flutter	Autoimmune haemolytic anaemia	Microangiopathy							Lip swelling				Gastric pH decreased	Volvulus		Viral infections NEC	Hepatic failure								Cerebrovascular insufficiency	Spinal disorder	Hypersomnia		Impulse-control disorder	Parkinsonism	Colour blindness	Vestibular ataxia			Increased upper airway secretion		Sputum purulent	Glomerular filtration rate decreased	Hyperuricosuria				Urine output increased
Osteodystrophy			Muscle spasms		Cardiac hypertrophy	Autoimmune thrombocytopenia	Microembolism							Lip ulceration				Gastric perforation	Ascariasis		Appendicitis	Hepatic fibrosis								Clonic convulsion	Spinal epidural haematoma	Hypertensive encephalopathy		Inappropriate affect	Peripheral motor neuropathy	Colour blindness acquired	Vestibular neuronitis			Interstitial lung disease		Status asthmaticus	Glomerulonephritis	Incontinence				Urine phosphorus increased
Osteogenesis imperfecta			Muscle spasticity		Cardiac murmur	B-cell lymphoma	Peripheral vascular disorder											Gastric polyps			Appetite disorder	Hepatic function abnormal								Coma	Spinal fracture	Hypertonia		Irritability	Peripheral nerve injury	Congenital eye disorder				Lobar pneumonia		Streptococcal infection	Glomerulonephritis membranoproliferative	Micturition urgency				Urine sodium increased
Osteolysis			Muscle strain		Cardiac output decreased	B-cell type acute leukaemia	Phlebosclerosis											Gastric ulcer			Fat intolerance	Hepatic haemorrhage								Coma hepatic	Spinal haematoma	Listeriosis		Lack of spontaneous speech	Peripheral nerve palsy	Conjunctival bleb				Loeffler's syndrome		Streptococcal sepsis	Glomerulonephritis membranous	Neurogenic bladder				Urogenital disorder
Osteomalacia			Muscle swelling		Cardiac output increased	Bacteraemia	Poor peripheral circulation											Gastric ulcer haemorrhage			Cheilitis	Hepatic infiltration eosinophilic								Complex partial seizures	Spinal osteoarthritis	Metastases to central nervous system		Logorrhoea	Peripheral sensorimotor neuropathy	Conjunctival cyst				Lung abscess		Stridor	Glomerulonephritis minimal lesion	Residual urine volume				Urogenital haemorrhage
Osteomyelitis			Muscle tightness		Cardiac septal defect	Bacterial test positive	Portal hypertension											Gastric ulcer helicobacter			Crohn's disease	Hepatic necrosis								Concussion	Spine malformation	Mononeuritis		Major depression	Peroneal nerve palsy	Conjunctival disorder				Lung adenocarcinoma stage I		Tachypnoea	Glomerulonephritis rapidly progressive	Urinary bladder polyp				Urosepsis
Osteonecrosis			Muscle tone disorder		Cardiac tamponade	Band neutrophil count increased	Portal vein thrombosis											Gastric ulcer perforation			Diarrhoea	Hepatic neoplasm								Conduction disorder	Spondylitis	Mononeuropathy		Mental disability	Poliomyelitis	Conjunctival follicles				Lung cancer metastatic		Tracheal disorder	Glomerulonephropathy	Urinary retention				pH urine decreased
Osteonecrosis of jaw			Muscle twitching		Cardiac valve disease	Basophilia	Post procedural haematoma											Gastritis			Diarrhoea haemorrhagic	Hepatic pain								Coordination abnormal	Spondyloarthropathy	Myoclonic epilepsy		Mental disorder	Quadriplegia	Conjunctival haemorrhage				Lung disorder		Tracheal fistula	Glycosuria					pH urine increased
Osteopenia			Muscular weakness		Cardiac valve replacement complication	Bicytopenia	Post procedural haemorrhage											Gastritis erosive			Early satiety	Hepatic steatosis								Cytotoxic oedema	Synovial cyst	Myoclonus		Mental impairment disorders	Restless legs syndrome	Conjunctival hyperaemia				Lung infection		Tracheitis	HIV associated nephropathy					Alanine aminotransferase normal
Osteoporosis			Musculoskeletal chest pain		Cardio-respiratory arrest	Blast cell crisis	Post thrombotic syndrome											Gastritis haemorrhagic			Jaundice	Hepatic vein occlusion								Dementia	Thoracic vertebral fracture	Narcolepsy		Mental retardation	Sleep paralysis	Conjunctival irritation				Lung infiltration		Tracheo-oesophageal fistula	Hydronephrosis
Osteoporotic fracture			Musculoskeletal deformity		Cardio-respiratory distress	Blood acid phosphatase increased	Postpartum haemorrhage											Gastritis viral			Jaundice neonatal	Hepatic vein thrombosis								Dementia Alzheimer's type	Tumour compression	Nerve compression		Mental status changes	Stereotypy	Conjunctival oedema				Lung neoplasm		Tracheostomy infection	Hypertensive nephropathy
Osteosarcoma			Musculoskeletal discomfort		Cardioactive drug level above therapeutic	Blood albumin decreased	Procedural haemorrhage											Gastroduodenitis			Jaundice hepatocellular	Hepatitis								Dementia with Lewy bodies		Nerve conduction studies abnormal		Mood alterations with depressive symptoms	Tardive dyskinesia	Conjunctival ulcer				Lung neoplasm malignant		Upper airway obstruction	Kidney fibrosis
Osteosarcoma metastatic			Musculoskeletal disorder		Cardioactive drug level increased	Blood albumin increased	Spontaneous haematoma											Gastroenteritis			Lactose intolerance	Hepatitis A								Dermatillomania		Nerve injury		Mood swings	Toe walking	Conjunctivitis				Lymphangioleiomyomatosis		Upper respiratory tract congestion	Kidney infection
Osteosclerosis			Musculoskeletal pain		Cardiogenic shock	Blood alkaline phosphatase increased	Telangiectasia											Gastroenteritis bacterial			Necrotising enterocolitis neonatal	Hepatitis B								Disorientation		Nervous system disorder		Morbid thoughts	Tonic clonic movements	Conjunctivitis allergic				Mesothelioma		Upper respiratory tract infection	Metastatic renal cell carcinoma
Pelvic fracture			Musculoskeletal stiffness		Cardiomegaly	Blood and lymphatic system disorders	Temporal arteritis											Gastroenteritis salmonella			Vomiting	Hepatitis B e antigen positive								Dysgraphia		Neural tube defect		Neurosis	Trismus	Conjunctivitis bacterial				Nocardiosis		Upper respiratory tract inflammation	Nephritic syndrome
Radius fracture			Myalgia		Cardiomyopathy	Blood antidiuretic hormone abnormal	Transient cerebrovascular events											Gastroenteritis yersinia			Vomiting neonatal	Hepatitis B surface antigen positive								Dyslexia		Neuralgia		Nightmare	Walking disability	Conjunctivitis infective				Non-small cell lung cancer		Upper respiratory tract signs and symptoms	Nephritis
Rib fracture			Myasthenia gravis		Cardiopulmonary failure	Blood bicarbonate	Tumour haemorrhage											Helicobacter gastritis				Hepatitis C								Electroencephalogram abnormal		Neuritis		Obsessive rumination	Clumsiness	Contact lens intolerance				Pleural disorder		Upper-airway cough syndrome	Nephrocalcinosis
Rickets			Myasthenic syndrome		Cardiotoxicity	Blood bicarbonate decreased	Varicose vein											Helicobacter infection				Hepatitis C antibody positive								Encephalitis		Neuroectodermal neoplasm		Obsessive thoughts	Loss of control of legs	Corneal abrasion				Pleural effusion		Viral upper respiratory tract infection	Nephrogenic diabetes insipidus
Stress fracture			Myofascial pain syndrome		Cardiovascular disorder	Blood bicarbonate increased	Varicose veins vulval											Hiatus hernia				Hepatitis F								Encephalitis viral		Neurofibroma		Obsessive-compulsive disorder	Mobility decreased	Corneal decompensation				Pleural fibrosis		Vocal cord disorder	Nephrogenic systemic fibrosis
Tibial torsion			Myoglobin urine present		Cardiovascular insufficiency	Blood calcium abnormal	Vascular anomaly											Hyperchlorhydria				Hepatitis acute								Encephalocele		Neurofibromatosis		Obsessive-compulsive personality disorder		Corneal defect				Pleural infection		Vocal cord paralysis	Nephrolithiasis
Ulna fracture			Myoglobinuria		Carditis	Blood calcium decreased	Vascular calcification											Impaired gastric emptying				Hepatitis alcoholic								Encephalopathy		Neuroleptic malignant syndrome		Panic attack		Corneal degeneration				Pleural rub		Vocal cord paresis	Nephropathy
Upper limb fracture			Myopathy		Coarctation of the aorta	Blood chloride decreased	Vascular graft occlusion											Inguinal hernia				Hepatitis cholestatic								Epidural haemorrhage		Neurological disorders NEC		Panic disorder		Corneal deposits				Pleurisy		Wheezing	Nephropathy toxic
Wrist fracture			Myopathy toxic		Congestive cardiomyopathy	Blood chloride increased	Vascular headache											Intra-abdominal haematoma				Hepatitis chronic active								Extradural abscess		Neurological examination abnormal		Panic reaction		Corneal disorder				Pleuritic pain		White blood cells urine positive	Nephrosclerosis
Traumatic fracture			Myositis		Cor pulmonale	Blood copper decreased	Vascular hypertensive disorders											Intra-abdominal haemorrhage				Hepatitis fulminant								Facial neuralgia		Neurological symptom		Paranoia		Corneal dystrophy				Pleuropericarditis		Congenital diaphragmatic hernia	Nephrotic syndrome
			Myotonia		Coronary artery disease	Blood count abnormal	Vascular hypotensive disorders											Metastases to peritoneum				Hepatitis toxic								Glioblastoma		Neuroma		Parasomnia		Corneal epithelium defect				Pneumocystis jirovecii infection		Diaphragmatic hernia	Oliguria
			Nuchal rigidity		Coronary artery insufficiency	Blood culture positive	Vascular insufficiency											Nausea				Hepatitis viral								Glioblastoma multiforme		Neuromuscular block prolonged		Personality change		Corneal erosion				Pneumocystis jirovecii pneumonia		Non-cardiogenic pulmonary oedema	Perinephric collection
			Polymyalgia rheumatica		Coronary artery occlusion	Blood disorder	Vascular occlusion											Noninfectious peritonitis				Hepatobiliary disease								Glioma		Neuromuscular toxicity		Personality disorder		Corneal infiltrates				Pneumomediastinum			Perirenal haematoma
			Polymyositis		Coronary artery stenosis	Blood electrolytes abnormal	Vascular pain											Peptic ulcer				Hepatoblastoma								Haemorrhage intracranial		Neuromyopathy		Polydipsia psychogenic		Corneal irritation				Pneumonia			Polyomavirus-associated nephropathy
			Quadriparesis		Coronary artery thrombosis	Blood electrolytes decreased	Vascular pseudoaneurysm											Peptic ulcer haemorrhage				Hepatocellular carcinoma								Herpes simplex encephalitis		Neuropathy peripheral		Pseudodementia		Corneal lesion				Pneumonia anthrax			Protein urine present
			Repetitive strain injury		Costochondritis	Blood fibrinogen decreased	Vascular purpura											Peptic ulcer perforation				Hepatocellular injury								Hydrocephalus		Neurotoxicity		Psychiatric decompensation		Corneal oedema				Pneumonia aspiration			Proteinuria
			Rhabdomyolysis		Defect conduction intraventricular	Blood fibrinogen increased	Vascular resistance pulmonary increased											Peritoneal adhesions				Hepatomegaly								Hypoxic-ischaemic encephalopathy		Osmotic demyelination syndrome		Psychiatric evaluation abnormal		Corneal opacity				Pneumonia bacterial			Pyelonephritis
			Risus sardonicus		Diastolic dysfunction	Blood follicle stimulating hormone increased	Vascular resistance systemic											Peritoneal cloudy effluent				Hepatorenal syndrome								Intracranial aneurysm		Peripheral sensory neuropathy		Psychiatric symptom		Corneal perforation				Pneumonia cytomegaloviral			Pyelonephritis acute
			Slow speech		Dilatation atrial	Blood gases abnormal	Vascular rupture											Peritoneal haemorrhage				Hepatosplenic T-cell lymphoma								Intracranial pressure increased		Petit mal epilepsy		Psychomotor retardation		Corneal pigmentation				Pneumonia fungal			Pyelonephritis chronic
			Soft tissue disorder		Dilatation ventricular	Blood glucose abnormal	Vascular stenosis											Peritonitis				Hepatosplenomegaly								Intracranial venous sinus thrombosis		Pleurothotonus		Psychomotor skills impaired		Corneal scar				Pneumonia klebsiella			Renal abscess
			Soft tissue infection		ECG signs of myocardial ischaemia	Blood glucose decreased	Vasculitis											Peritonitis bacterial				Hepatotoxicity								Intraventricular haemorrhage		Polyneuropathy		Psychosexual disorder		Corneal thinning				Pneumonia mycoplasmal			Renal aplasia
			Soft tissue inflammation		Echocardiogram abnormal	Blood glucose fluctuation	Vasculitis cerebral											Pneumoperitoneum				Herpes simplex hepatitis								Ischaemic cerebral infarction		Porphyria acute		Psychosomatic disease		Cyanopsia				Pneumonia streptococcal			Renal artery stenosis
			Soft tissue injury		Ejection fraction decreased	Blood glucose increased	Vasculitis gastrointestinal											Sclerosing encapsulating peritonitis				Hypertransaminasaemia								Ischaemic stroke		Radial nerve palsy		Psychotic behaviour		Cycloplegia				Pneumothorax			Renal artery thrombosis
			Soft tissue necrosis		Electrocardiogram PR prolongation	Blood gonadotrophin decreased	Vasculitis necrotising											Stomach dilation procedure				Ischaemic hepatitis								Lacunar infarction		Reflexes abnormal		Psychotic disorder		Cystoid macular oedema				Polyserositis			Renal cancer
			Spastic paralysis		Electrocardiogram PR shortened	Blood gonadotrophin increased	Vasoconstriction											Subileus				Liver abscess								Leukoencephalopathy		Reversible ischaemic neurological deficit		Schizoaffective disorder		Cytomegalovirus chorioretinitis				Pulmonary congestion			Renal cell carcinoma
			Syncope		Electrocardiogram QRS complex	Blood growth hormone increased	Vasodilatation											Umbilical hernia				Liver disorder								Memory impairment		Sciatica		Schizophrenia		Deposit eye				Pulmonary embolism			Renal colic
			Tetanus		Electrocardiogram QRS complex abnormal	Blood immunoglobulin G decreased	Vasodilation procedure											Localised intraabdominal fluid collection				Liver function test abnormal								Meningioma		Sedation		Schizophreniform disorder		Detachment of retinal pigment epithelium				Pulmonary fibrosis			Renal cortical necrosis
			Tetany		Electrocardiogram QRS complex prolonged	Blood insulin decreased	Vasomotor rhinitis											Malignant mesenchymoma				Liver function test normal								Meningioma benign		Sleep attacks		Self injurious behaviour		Developmental glaucoma				Pulmonary function test abnormal			Renal cyst
			Tic		Electrocardiogram QT interval	Blood insulin increased	Vasospasm											Eructation				Liver injury								Meningism		Spasmodic dysphonia		Self-injurious ideation		Diabetic coma				Pulmonary function test decreased			Renal failure
					Electrocardiogram QT interval abnormal	Blood iron abnormal	Vein discolouration															Liver tenderness								Meningitis		Status epilepticus		Social avoidant behaviour		Diabetic complication				Pulmonary granuloma			Renal failure acute
					Electrocardiogram QT prolonged	Blood iron decreased	Vein disorder															Metastases to liver								Meningitis aseptic		Sudden onset of sleep		Somatic hallucination		Diabetic foot infection				Pulmonary haemorrhage			Renal failure chronic
					Electrocardiogram QT shortened	Blood iron increased	Vena cava thrombosis															Mixed liver injury								Meningitis bacterial		Sudden unexplained death in epilepsy		Somatoform disorder		Diabetic retinopathy				Pulmonary hypertension			Renal function test abnormal
					Electrocardiogram ST segment	Blood lactate dehydrogenase increased	Venous insufficiency															Nodular regenerative hyperplasia								Meningitis chemical		Sympathomimetic effect		Substance-induced psychotic disorder		Diplopia				Pulmonary hypoplasia			Renal graft loss
					Electrocardiogram ST segment abnormal	Blood methaemoglobin present	Venous occlusion															Peliosis hepatis								Meningitis cryptococcal		Tourette's disorder		Thinking abnormal		Dry eye				Pulmonary infarction			Renal haemorrhage
					Electrocardiogram ST segment depression	Blood oestrogen decreased	Venous pressure increased															Protein total decreased								Meningitis viral		Toxic encephalopathy		Thought blocking		Dysaesthesia				Pulmonary mass			Renal impairment
					Electrocardiogram ST segment elevation	Blood oestrogen increased	Venous pressure jugular increased															Toxicity to various agents								Meningoencephalitis herpetic		Toxic neuropathy		Tinnitus		Ectropion				Pulmonary microemboli			Renal infarct
					Electrocardiogram ST-T change	Blood osmolarity decreased	Venous thrombosis															Transaminases increased								Metabolic encephalopathy		Transient global amnesia		Trichotillomania		Eczema eyelids				Pulmonary oedema			Renal mass
					Electrocardiogram ST-T segment abnormal	Blood osmolarity increased	Venous thrombosis limb															Traumatic liver injury								Microcephaly		Transient ischaemic attack		Waxy flexibility		Endophthalmitis				Pulmonary ossification			Renal neoplasm
					Electrocardiogram T wave abnormal	Blood pH decreased	Vessel perforation															Vanishing bile duct syndrome								Multiple sclerosis		Tremor		Alcohol abuse		Enophthalmos				Pulmonary thrombosis			Renal pain
					Electrocardiogram T wave amplitude decreased	Blood phosphorus decreased	Vessel puncture site bruise															Venoocclusive liver disease								Multiple sclerosis relapse		Trigeminal neuralgia		Aggression		Episcleritis				Pulmonary toxicity			Renal papillary necrosis
					Electrocardiogram T wave inversion	Blood potassium abnormal	Vessel puncture site haematoma															Jaundice cholestatic								Neuroglycopenia		Upper motor neurone lesion		Agitation		Erythema of eyelid				Pulmonary vasculitis			Renal rickets
					Electrocardiogram U-wave abnormality	Blood potassium decreased	Vessel puncture site haemorrhage															Venoocclusive disease								Partial seizures		Allodynia		Agitation postoperative		Erythropsia				Pulmonary veno-occlusive disease			Renal tubular acidosis
					Electrocardiogram abnormal	Blood pressure abnormal	Vessel puncture site inflammation																							Periventricular leukomalacia		Autism		Alcohol problem		Exophthalmos				Radiation pneumonitis			Renal tubular disorder
					Electrocardiogram change	Blood pressure diastolic decreased	Fat embolism																							Posterior reversible encephalopathy syndrome		Autism spectrum disorder		Alcoholism		Eye allergy				Rales			Renal tubular necrosis
					Electrocardiogram repolarisation abnormality	Blood pressure diastolic increased	Capillary fragility																							Postictal state		Cluster headache		Anger		Eye burns				Rhonchi			Renal vasculitis
					Endocardial fibrosis	Blood pressure fluctuation	Capillary fragility increased																							Progressive multifocal leukoencephalopathy		Delirium tremens		Antisocial behaviour		Eye discharge				Sarcoidosis			Renal vein thrombosis
					Endocarditis	Blood pressure inadequately controlled	Capillary leak syndrome																							Reye's syndrome		Head titubation		Antisocial personality disorder		Eye disorder				Screaming			Renovascular hypertension
					Endocrine disorder	Blood pressure increased	Catheter site haemorrhage																							Stupor		Learning disability		Anxiety		Eye haemorrhage				Small cell lung cancer			Tubulointerstitial nephritis
					Endocrine neoplasms malignant and unspecified	Blood pressure normal	Catheter site phlebitis																							Subarachnoid haemorrhage		Learning disorder		Anxiety disorder		Eye infection				Squamous cell carcinoma of lung			Urate nephropathy
					Fallot's tetralogy	Blood pressure systolic decreased	Diastolic hypertension																							Subdural effusion		Occipital neuralgia		Apathy		Eye infection viral				Systemic mycosis
					Foetal heart rate	Blood pressure systolic increased	High density lipoprotein increased																							Subdural haematoma		Paraesthesia		Asocial behaviour		Eye injury				Traumatic lung injury
					Heart alternation	Blood prolactin decreased	Hoigne's syndrome																							Tonic convulsion		Paraesthesia oral		Blunted affect		Eye irritation				Tuberculosis
					Heart disease congenital	Blood prolactin increased	Incision site haematoma																							Vascular dementia		Paraesthesias and dysaesthesias		Circadian rhythm sleep disorder		Eye movement disorder				Chylothorax
					Heart failure signs and symptoms	Blood test abnormal	Incision site haemorrhage																							Water intoxication		Vertebrobasilar insufficiency		Claustrophobia		Eye naevus
					Heart rate abnormal	Blood thromboplastin decreased	Infusion site phlebitis																							Wernicke-Korsakoff syndrome				Compulsions		Eye oedema
					Heart rate irregular	Blood zinc decreased	Infusion site thrombosis																							White matter lesion				Compulsive sexual behaviour		Eye pain
					Heart sounds abnormal	Bloody discharge	Malformation venous																							Loss of consciousness				Compulsive shopping		Eye penetration
					High density lipoprotein decreased	Blue toe syndrome	Necrosis ischaemic																							Loss of proprioception				Cyclothymic disorder		Eye pruritus
					Hypertrophic cardiomyopathy	Burning sensation	Orthostatic hypertension																							Speech and language abnormalities				Delirium		Eye swelling
					Inferior vena cava syndrome	CD4 lymphocytes decreased	Orthostatic hypotension																							Vertigo CNS origin				Disinhibition		Eye ulcer
					Intracardiac thrombus	Chronic eosinophilic leukaemia	Prehypertension																											Dissociation		Eyelash discolouration
					Ischaemic cardiomyopathy	Chronic leukaemia	Secondary hypertension																											Dissociative disorder		Eyelash hyperpigmentation
					Ischaemic coronary artery disorders	Chronic lymphocytic leukaemia	Systolic hypertension																											Drug abuse		Eyelash thickening
					Kounis syndrome	Chronic myeloid leukaemia	Withdrawal hypertension																											Dysphemia		Eyelid bleeding
					Left ventricular dysfunction	Chronic myelomonocytic leukaemia	Wound haemorrhage																											Dyssomnia		Eyelid disorder
					Left ventricular failure	Citrate toxicity																												Dysthymic disorder		Eyelid exfoliation
					Left ventricular hypertrophy	Coagulation factor decreased																												Elevated mood		Eyelid function disorder
					Long QT syndrome	Coagulation test abnormal																												Emotional disorder		Eyelid infection
					Long QT syndrome congenital	Coagulation time prolonged																												Emotional distress		Eyelid irritation
					Mitral valve disease	Coagulopathy																												Feeling abnormal		Eyelid margin crusting
					Mitral valve incompetence	Coombs direct test positive																												Feeling cold		Eyelid oedema
					Myocardial depression	Coombs positive haemolytic anaemia																												Feeling drunk		Eyelid pain
					Myocardial haemorrhage	Coombs test positive																												Feeling hot		Eyelid ptosis
					Myocardial infarction	Culture negative																												Feeling jittery		Eyelid retraction
					Myocardial ischaemia	Deep vein thrombosis																												Feeling of body temperature change		Eyelids pruritus
					Myocardial rupture	Deficiency anaemia																												Feeling of despair		Floppy iris syndrome
					Myocarditis	Diffuse large B-cell lymphoma																												Feeling of relaxation		Flushing
					Myopericarditis	Drug reaction with eosinophilia and systemic symptoms																												Feelings of worthlessness		Foreign body in eye
					Nodal arrhythmia	Dyslipidaemia																												Flat affect		Foreign body sensation in eyes
					Nodal rhythm	Embolic stroke																												Flight of ideas		Gaze palsy
					Oedema due to cardiac disease	Eosinopenia																												Frustration		Glaucoma
					Palpitations	Eosinophil count abnormal																												Generalised anxiety disorder		Growth of eyelashes
					Papillary muscle rupture	Eosinophil count increased																												Head lag abnormal		Halo vision
					Patent ductus arteriosus	Eosinophilia																												Homicidal ideation		Hemianopia
					Pedal pulse decreased	Eosinophilic myocarditis																												Hypochondriasis		Hordeolum
					Pericardial disease	Eosinophilic pustular folliculitis																												Hypophagia		Horner's syndrome
					Pericardial effusion	Erythroleukaemia																												Judgement impaired		Hyphaema
					Pericardial haemorrhage	Erythropenia																												Male orgasmic disorder		Hypoaesthesia eye
					Pericardial rub	Erythropoiesis abnormal																												Male sexual dysfunction		Hypopyon
					Pericarditis	Essential hypertension																												Mania		Hypotony of eye
					Pericarditis constrictive	Essential thrombocythaemia																												Mental disorder due to a general medical condition		IIIrd nerve paralysis
					Pneumopericardium	Evans syndrome																												Mutism		Intraocular pressure increased
					Postinfarction angina	Extrasystoles																												Pica		Iridocyclitis
					Postural orthostatic tachycardia syndrome	Extravasation																												Speech disorder		Iris adhesions
					Potassium imbalance	Factor I deficiency																												Stress		Iris disorder
					Prinzmetal angina	Factor II deficiency																												Stress at work		Iris hyperpigmentation
					Pulmonary alveolar haemorrhage	Factor VIII deficiency																												Substance abuse		Iritis
					Pulmonary arterial hypertension	Factor XI deficiency																														Kearns-Sayre syndrome
					Pulmonary valve incompetence	Febrile neutropenia																														Keratitis
					Pulse abnormal	Folate deficiency																														Keratoconus
					Pulse absent	Fungaemia																														Keratopathy
					Pulse pressure decreased	Gastric haemorrhage																														Lacrimal disorder
					Pulseless electrical activity	Gestational diabetes																														Lacrimal structural disorder
					QRS axis abnormal	Gestational hypertension																														Lacrimation decreased
					Restrictive cardiomyopathy	Glucose tolerance decreased																														Lacrimation increased
					Rhythm idioventricular	Glucose tolerance impaired																														Lenticular opacities
					Right ventricular failure	Glucose-6-phosphate dehydrogenase deficiency																														Lenticular pigmentation
					Sick sinus syndrome	Glycosylated haemoglobin decreased																														Lentigo
					Sickle cell anaemia	Glycosylated haemoglobin increased																														Lid sulcus deepened
					Sickle cell anaemia with crisis	Gout																														Macular degeneration
					Sinoatrial block	Gouty arthritis																														Macular fibrosis
					Sinus arrest	Gouty tophus																														Macular hole
					Sinus arrhythmia	Granulocytosis																														Macular oedema
					Sinus bradycardia	HELLP syndrome																														Macular pigmentation
					Sinus rhythm	Haemarthrosis																														Macule
					Sinus tachycardia	Haematemesis																														Maculopathy
					Stroke volume increased	Haematochezia																														Madarosis
					Subacute endocarditis	Haematocrit decreased																														Meibomianitis
					Sudden cardiac death	Haematocrit increased																														Miosis
					Superior vena cava syndrome	Haematological malignancy																														Mydriasis
					Supraventricular extrasystoles	Haematology test abnormal																														Myopia
					Supraventricular tachyarrhythmia	Haematoma																														Night blindness
					Supraventricular tachycardia	Haematospermia																														Nystagmus
					Tachyarrhythmia	Haematotoxicity																														Ocular discomfort
					Tachycardia	Haematuria																														Ocular hyperaemia
					Tachycardia foetal	Haemobilia																														Ocular hypertension
					Torsade de pointes	Haemochromatosis																														Ocular icterus
					Tricuspid valve incompetence	Haemodynamic instability																														Ocular sensation disorders
					Troponin I increased	Haemoglobin																														Ocular surface disease
					Troponin increased	Haemoglobin abnormal																														Ocular toxicity
					Ventricular arrhythmia	Haemoglobin decreased																														Ocular vascular disorder
					Ventricular dysfunction	Haemoglobin increased																														Oculogyric crisis
					Ventricular extrasystoles	Haemoglobin normal																														Oculomucocutaneous syndrome
					Ventricular failure	Haemoglobinaemia																														Oculorespiratory syndrome
					Ventricular fibrillation	Haemoglobinuria																														Ophthalmic herpes simplex
					Ventricular flutter	Haemolysis																														Ophthalmic herpes zoster
					Ventricular hypertrophy	Haemolytic anaemia																														Ophthalmoplegia
					Ventricular hypokinesia	Haemolytic uraemic syndrome																														Optic atrophy
					Ventricular septal defect	Haemophilia																														Optic disc vascular disorder
					Ventricular tachycardia	Haemoptysis																														Optic ischaemic neuropathy
					Wandering pacemaker	Haemothorax																														Optic nerve cupping
					Lipids abnormal	Hand and foot syndrome secondary to sickle cell anaemia																														Optic nerve disorder
					Lipids increased	Hereditary angioedema																														Optic neuritis
						Histiocytosis																														Orbital oedema
						Histiocytosis haematophagic																														Panophthalmitis
						Hodgkin's disease																														Papilloedema
						Hodgkin's disease lymphocyte depletion type stage unspecified																														Periorbital haematoma
						Hodgkin's disease lymphocyte predominance type stage unspecified																														Periorbital oedema
						Homocystinuria																														Photophobia
						Hyperalbuminaemia																														Photopsia
						Hyperammonaemia																														Phobia
						Hyperbilirubinaemia																														Phonophobia
						Hypercalcaemia																														Pigment dispersion syndrome
						Hypercalcaemia of malignancy																														Posterior capsule opacification
						Hypercapnia																														Presbyopia
						Hyperchloraemia																														Pterygium
						Hypercholesterolaemia																														Pupillary deformity
						Hypercoagulation																														Pupillary disorder
						Hyperfibrinogenaemia																														Pupillary reflex impaired
						Hypergammaglobulinaemia																														Pupils unequal
						Hyperglycaemia																														Retinal aneurysm
						Hyperinsulinism																														Retinal artery occlusion
						Hyperkalaemia																														Retinal degeneration
						Hyperlactacidaemia																														Retinal depigmentation
						Hyperlipidaemia																														Retinal deposits
						Hypermagnesaemia																														Retinal detachment
						Hypermethioninaemia																														Retinal disorder
						Hypernatraemia																														Retinal exudates
						Hyperphosphataemia																														Retinal haemorrhage
						Hyperprolactinaemia																														Retinal injury
						Hyperproteinaemia																														Retinal ischaemia
						Hypertriglyceridaemia																														Retinal oedema
						Hyperuricaemia																														Retinal pigment epithelial tear
						Hyperviscosity syndrome																														Retinal pigmentation
						Hypervitaminosis A																														Retinal scar
						Hypervitaminosis D																														Retinal tear
						Hypoalbuminaemia																														Retinal toxicity
						Hypocalcaemia																														Retinal vascular disorder
						Hypocapnia																														Retinal vascular occlusion
						Hypochloraemia																														Retinal vascular thrombosis
						Hypocholesterolaemia																														Retinal vein occlusion
						Hypochromasia																														Retinal vein thrombosis
						Hypochromic anaemia																														Retinitis
						Hypofibrinogenaemia																														Retinogram abnormal
						Hypoglycaemia																														Retinoic acid syndrome
						Hypoglycaemia neonatal																														Retinopathy of prematurity
						Hypoglycaemic coma																														Retinopathy proliferative
						Hypoglycaemic seizure																														Scintillating scotoma
						Hypoglycaemic unconsciousness																														Scleral discolouration
						Hypoplastic anaemia																														Scleral disorder
						Hypokalaemia																														Scleral haemorrhage
						Hypolipidaemia																														Scleral hyperaemia
						Hypomagnesaemia																														Scleral pigmentation
						Hyponatraemia																														Scleral thinning
						Hypoperfusion																														Scleritis
						Hypophosphataemia																														Scleromalacia
						Hypoproteinaemia																														Scotoma
						Hypoprothrombinaemia																														Sensation of foreign body
						Hypotension																														Stargardt's disease
						Hypothrombinaemia																														Strabismus
						Hypouricaemia																														Subconjunctival cyst
						Hypovolaemia																														Sudden visual loss
						Hypovolaemic shock																														Tunnel vision
						Idiopathic thrombocytopenic purpura																														Ulcerative keratitis
						Immunoglobulins decreased																														Uveitis
						Immunoglobulins increased																														VIIth nerve paralysis
						Impaired fasting glucose																														VIth nerve paralysis
						Inappropriate antidiuretic hormone secretion																														Vision blurred
						Insulin C-peptide decreased																														Visual acuity reduced
						Insulin C-peptide increased																														Visual brightness
						Insulin autoimmune syndrome																														Visual colour distortions
						Insulin resistance																														Visual evoked potentials abnormal
						International normalised ratio abnormal																														Visual impairment
						International normalised ratio decreased																														Vital dye staining cornea present
						International normalised ratio increased																														Vitreous detachment
						Iron binding capacity total																														Vitreous disorder
						Iron deficiency																														Vitreous floaters
						Iron deficiency anaemia																														Vitreous haemorrhage
						Iron overload																														Vitreous opacities
						Jarisch-Herxheimer reaction																														Vitreous prolapse
						Labile blood pressure																														Vogt-Koyanagi-Harada syndrome
						Labile hypertension																														Xanthopsia
						Leukaemia																														Xerophthalmia
						Leukaemoid reaction																														Dacryoadenitis acquired
						Leukocytoclastic vasculitis																														Dacryocanaliculitis
						Leukocytosis																														Dacryocystitis
						Leukopenia																														Dacryostenosis acquired
						Leukostasis																														Punctate keratitis
						Lymphocytic leukaemia																														Refraction disorder
						Lymphocytosis
						Malaria
						Malignant hypertension
						Mantle cell lymphoma
						Mean cell volume increased
						Mean platelet volume decreased
						Metabolic acidosis
						Metabolic alkalosis
						Methaemoglobinaemia
						Microangiopathic haemolytic anaemia
						Microcytic anaemia
						Microcytosis
						Monoclonal gammopathy
						Monocyte count decreased
						Monocyte count increased
						Monocytosis
						N-acetylglutamate synthase deficiency
						Neutropenia
						Neutropenic infection
						Neutropenic sepsis
						Neutrophil count decreased
						Neutrophil count increased
						Neutrophil percentage increased
						Neutrophilia
						Non-Hodgkin's lymphoma
						Normochromic normocytic anaemia
						Oxygen saturation decreased
						PCO2
						Pancytopenia
						Paraproteinaemia
						Paroxysmal nocturnal haemoglobinuria
						Phlebitis
						Phlebitis superficial
						Plasmodium falciparum infection
						Platelet aggregation abnormal
						Platelet aggregation increased
						Platelet aggregation inhibition
						Platelet count abnormal
						Platelet count decreased
						Platelet count normal
						Platelet disorder
						Platelet dysfunction
						Platelet production decreased
						Plateletcrit decreased
						Poikilocytosis
						Polycythaemia
						Protein C deficiency
						Prothrombin level abnormal
						Prothrombin level decreased
						Prothrombin level increased
						Prothrombin time abnormal
						Prothrombin time ratio
						Prothrombin time shortened
						Pseudo-Bartter syndrome
						Pseudocholinesterase deficiency
						Pseudohyperkalaemia
						Red blood cell abnormality
						Red blood cell count decreased
						Red blood cell count increased
						Red blood cell disorders
						Red blood cell sedimentation rate increased
						Red blood cells semen positive
						Red cell distribution width increased
						Refractory cytopenia with unilineage dysplasia
						Serum ferritin decreased
						Serum ferritin increased
						Shift to the left
						Shock haemorrhagic
						Shock hypoglycaemic
						Sulphaemoglobinaemia
						Superior sagittal sinus thrombosis
						T-cell lymphoma
						Thrombocytopenia
						Thrombocytopenic purpura
						Thrombocytosis
						Thrombophlebitis
						Thrombophlebitis superficial
						Thrombosis
						Thrombosis in device
						Thrombotic microangiopathy
						Thrombotic thrombocytopenic purpura
						Transfusion reaction
						Transverse sinus thrombosis
						Type 1 diabetes mellitus
						Type 2 diabetes mellitus
						Type IIa hyperlipidaemia
						Viraemia
						Vitamin B12 deficiency
						Volume blood increased
						Warm type haemolytic anaemia
						Alkalosis
						Alkalosis hypochloraemic
						Alkalosis hypokalaemic
						Calcium intoxication
						Diabetic hyperglycaemic coma
						Diabetic hyperosmolar coma
						Diabetic ketoacidosis
						Ketosis
[truncated: 12 more columns]

## Sheet: final
																																																	REPRODUCTIVE SYSTEM
SKELETAL SYSTEM			MUSCULAR SYSTEM		CIRCULATORY SYSTEM				IMMUNE SYSTEM					DIGESTIVE SYSTEM												ENDOCRINE SYSTEM				NERVOUS SYSTEM										RESPIRATORY SYSTEM			EXCRETORY SYSTEM
bone	joints & collagen(connective tissues)	teeth	muscles	tendon	heart	blood	blood vessels	arteries	spleen	bone marrow	lymph nodes	tonsils	misc_immune	mouth	salivary glands	throat	oesophagus	stomach	small intestine	large intestine	liver	pancreas	rectum	anus	gastrointestinal tract	thyroid	adrenal	pituitary gland	parathyroids	brain	spinal cord	neurological	misc_neurological	psychiatric	motor	eyes	ears	tongue	nose	lungs	bronchi	misc_respiratory	kidneys	urinary bladder	gall bladder	prostate glands	urethra	misc_excretory	genitalia
Ankle fracture	Arthralgia	Alveolar osteitis	Asthenia	Tendinous contracture	Acute coronary syndrome	Abnormal clotting factor	Angiopathy	Arterial disorder	Hypersplenism	Aplastic anaemia	Lymph node abscess	Acute tonsillitis	Hypersensitivity	Burning mouth syndrome	Parotid duct obstruction	Aphonia	Aphagia	Abdominal abscess	Anastomotic ulcer	Caecitis	5'nucleotidase increased	Adenocarcinoma pancreas	Barium impaction	Abnormal faeces	Gastrointestinal candidiasis	Anaplastic thyroid cancer	Addison's disease	Hypopituitarism	Parathyroid disorder	AIDS dementia complex	Ankylosing spondylitis	Acute stress disorder	Hyperaesthesia	Akathisia	Abasia	Abnormal sensation in eye	Auricular swelling	Ageusia	Acute sinusitis	Acute interstitial pneumonitis	Adenovirus infection	Hiccups	Acute phosphate nephropathy	Asymptomatic bacteriuria	Bile duct cancer	Free prostate-specific antigen increased	Calculus ureteric	Hydroureter	Genital burning sensation
Atypical femur fracture	Arthritis	Bruxism	Asthenic conditions	Tendon disorder	Acute myocardial infarction	Acetonaemia	Application site haematoma	Arterial insufficiency	Spleen disorder	Bone marrow disorder	Lymph node pain	Peritonsillar abscess	Hypogammaglobulinaemia	Dry mouth	Parotid gland enlargement	Breath holding	Barrett's oesophagus	Abdominal adhesions	Cryptosporidiosis infection	Clostridium difficile colitis	Acute hepatic failure	Alcoholic pancreatitis	Change of bowel habit	Anal abscess	Gastrointestinal carcinoma	Anti-thyroid antibody positive	Adrenal atrophy	Pituitary haemorrhage	Parathyroid tumour	Acute disseminated encephalomyelitis	Anterior spinal artery syndrome	Akinaesthesia	Hypervigilance	Alcoholic psychosis	Action tremor	Accommodation disorder	Cerumen impaction	Atrophic glossitis	Allergic sinusitis	Acute pulmonary oedema	Bronchial disorder	Hyperventilation	Acute prerenal failure	Atonic urinary bladder	Bile duct disorders	Hormone-dependent prostate cancer	Urethral discharge	Hypercalciuria	Genital candidiasis
Atypical fracture	Arthritis infective	Dental caries	Blood magnesium decreased	Tendon injury	Adams-Stokes syndrome	Acquired haemophilia	Arteriosclerosis	Arterial occlusive disease	Spleen palpable	Bone marrow granuloma	Lymphadenitis	Peritonsillitis	Immune system disorder	Foot and mouth disease	Parotid gland inflammation	Breath odour	Erosive oesophagitis	Abdominal discomfort	Diverticulum intestinal	Colitis ischaemic	Acute yellow liver atrophy	Amylase decreased	Colon cancer	Anal atresia	Gastrointestinal disorder	Basedow's disease	Adrenal disorder	Pituitary infarction	Parathyroid tumour benign	Agnosia	Arachnoiditis	Akinesia	Hypoaesthesia	Amnesia	Apraxia	Altered visual depth perception	Deafness	Dysgeusia	Anosmia	Acute respiratory distress syndrome	Bronchial haemorrhage	Hypopnoea	Albumin urine present	Bacterial prostatitis	Bile duct neoplasms malignant	Neoplasm prostate	Urethral disorder	Hypocalciuria	Genital discharge
Bone and joint infections	Arthropathy	Dental discomfort	Blood magnesium increased	Tendon pain	Angina pectoris	Activated partial thromboplastin time prolonged	Arteriovenous fistula	Arterial spasm	Splenic infarction	Bone marrow toxicity	Lymphadenopathy	Tonsillar disorder	Immunodeficiency	Mouth haemorrhage	Parotitis	Breath sounds abnormal	Gastrooesophageal reflux disease	Abdominal distension	Duodenitis	Colitis microscopic	Alanine aminotransferase abnormal	Amylase increased	Colorectal cancer	Anal cancer	Gastrointestinal fistula	Blood thyroid stimulating hormone decreased	Adrenal gland cancer	Pituitary tumour	Blood parathyroid hormone increased	Altered state of consciousness	Back disorder	Anaesthetic complication neurological	Hypoaesthesia oral	Amnestic symptoms	Asterixis	Amaurosis	Deafness bilateral	Epiglottitis	Bradyarrhythmia	Acute respiratory failure	Bronchial hyperreactivity	Hypoventilation	Albuminuria	Bacteriuria	Bile duct stenosis	Prostate cancer	Urethral haemorrhage	Hyposthenuria	Genital discomfort
Bone cancer metastatic	Chondrolysis	Dentofacial anomaly	Cataplexy	Tendon rupture	Angina unstable	Activated partial thromboplastin time shortened	Bleeding time prolonged	Arteritis	Splenic peliosis	Chronic graft versus host disease	Lymphocyte count abnormal	Tonsillar hypertrophy	Immunology test	Mouth injury	Saliva altered	Dry throat	Gastrooesophageal sphincter insufficiency	Abdominal hernia	Duodenitis haemorrhagic	Colitis	Alanine aminotransferase increased	Hyperamylasaemia	Colorectal cancer metastatic	Anal candidiasis	Gastrointestinal fungal infection	Blood thyroid stimulating hormone increased	Adrenal haemorrhage	Pituitary tumour benign	Hypoparathyroidism	Anaplastic astrocytoma	Back injury	Areflexia	Illusion	Abnormal behaviour	Ataxia	Amaurosis fugax	Deafness neurosensory	Glossitis	Chronic sinusitis	Alveolar proteinosis	Bronchial obstruction	Lower respiratory tract infection	Aminoaciduria	Benign prostatic hyperplasia	Biliary colic	Prostate cancer metastatic	Urethral obstruction	Ketonuria	Genital disorder female
Bone density decreased	Chondrocalcinosis	Fluorosis	Ciliary muscle spasm	Tendonitis	Arrhythmia	Acute leukaemia	Calciphylaxis	Artery dissection	Splenic rupture	Febrile bone marrow aplasia	Lymphocyte count decreased	Tonsillitis	Immunosuppressant drug level increased	Mouth ulceration	Salivary duct obstruction	Dysaesthesia pharynx	Gastrooesophagitis	Abdominal infection	Enteritis	Colonic abscess	Allergic hepatitis	Insulinoma	Constipation	Anal fissure	Gastrointestinal haemorrhage	Blood triglycerides decreased	Adrenal insufficiency	Pituitary-dependent Cushing's syndrome	Hyperparathyroidism	Anencephaly	Back pain	Aura	Motion sickness	Activation syndrome	Athetosis	Amblyopia	Deafness permanent	Glossodynia	Epistaxis	Alveolitis allergic	Bronchial secretion retention	Measles	Albumin globulin ratio abnormal	Bladder and urethral symptoms	Biliary fibrosis	Prostate examination abnormal	Urethral pain	Lower urinary tract symptoms	Genital disorder male
Bone development abnormal	Chondrodystrophy	Gingival abscess	Clonus	Tenosynovitis	Arrhythmia supraventricular	Acute lymphocytic leukaemia	Carotid artery occlusion	Carotid bruit	Splenomegaly	Graft versus host disease	Lymphocyte count increased		Immunosuppression	Oedema mouth	Salivary gland conditions	Dysphagia	Odynophagia	Abdominal injury	Enterocolitis	Congenital megacolon	Ammonia increased	Lipase abnormal	Cytomegalovirus colitis	Anal fistula	Gastrointestinal hypermotility	Congenital hypothyroidism	Adrenergic syndrome	Prolactinoma	Hyperparathyroidism primary	Aneurysm	Brachial plexus injury	Autonomic nervous system imbalance	Oscillopsia	Acute psychosis	Automatism	Angle closure glaucoma	Deafness transitory	Hypogeusia	Extranodal NK/T-cell lymphoma, nasal type	Alveolitis	Bronchial ulceration	Mediastinum neoplasm	Angiomyolipoma	Bladder cancer	Biliary tract disorder	Prostate induration	Urethral stenosis	Malignant neoplasm of renal pelvis	Genital haemorrhage
Bone disorder	Chondropathy	Gingival bleeding	Cogwheel rigidity	Infective tenosynovitis	Arteriosclerosis coronary artery	Acute myeloid leukaemia	Carotid artery stenosis	Carotid pulse		Marrow hyperplasia	Lymphocyte transformation test positive		Lymphangitis	Leukoplakia oral	Salivary gland disorder	Dysphonia	Oesophageal achalasia	Abdominal neoplasm	Enterocolitis infectious	Large intestinal haemorrhage	Alanine aminotransferase decreased	Lipase increased	Cytomegalovirus gastritis	Anal haemorrhage	Gastrointestinal hypomotility	Hyperthyroidism	Adrenocortical insufficiency acute	Acromegaly	Hyperparathyroidism secondary	Aphasia	Coccydynia	Autonomic neuropathy	Parosmia	Adjustment disorder	Bedridden	Anophthalmos	Deafness unilateral	Leukoplakia	Goitre	Antitussive therapy	Bronchiectasis	Neonatal tachypnoea	Anuria	Bladder dilatation	Cholangiocarcinoma	Prostate infection	Urethral syndrome	Microalbuminuria	Genital herpes
Bone lesion	Collagen disorder	Gingival blister	Compartment syndrome	Rotator cuff syndrome	Arteriospasm coronary	Acute promyelocytic leukaemia	Carotid artery thrombosis	Carotid sinus syndrome		Myelodysplastic syndrome	Anaplastic large-cell lymphoma		Lymphatic disorder	Oral candidiasis	Salivary gland enlargement	Herpangina	Oesophageal atresia	Aerophagia	Fructose intolerance	Large intestinal obstruction	Aspartate aminotransferase increased	Pancreatic abscess	Cytomegalovirus hepatitis	Anal inflammation	Gastrointestinal infection	Hypothyroidism	Adenoma benign	Antidiuretic hormone abnormality		Astrocytoma	Intervertebral disc degeneration	Axonal neuropathy	Sensorimotor disorder	Affective disorder	Bradykinesia	Anterior chamber cell	Dysacusis	Protrusion tongue	Hyposmia	Apnoea	Bronchiolitis	Nocturnal dyspnoea	Azotaemia	Bladder discomfort	Cholangitis	Prostatic acid phosphatase increased	Urethritis	Micturition disorder	Genital hypoaesthesia
Bone metabolism disorder	Collagen-vascular disease	Gingival disorder	Congenital musculoskeletal anomaly	Trigger finger	Atrial fibrillation	Acute promyelocytic leukaemia differentiation syndrome	Diabetic vascular disorder	Congenital arterial malformation		Myelodysplastic syndrome transformation	Burkitt's lymphoma		Lymphocele	Oral discomfort	Salivary gland pain	Laryngeal cancer	Oesophageal candidiasis	Abdominal pain	Functional gastrointestinal disorder	Large intestinal ulcer	Autoimmune hepatitis	Pancreatic carcinoma	Cytomegalovirus infection	Anal pruritus	Gastrointestinal inflammation	Papillary thyroid cancer	Blood cortisol decreased	Ectopic ACTH syndrome		Attention deficit/hyperactivity disorder	Intervertebral disc disorder	Benign intracranial hypertension	Sensory disturbance	Agoraphobia	Buccoglossal syndrome	Anterior chamber flare	Ear and labyrinth disorders	Swollen tongue	Intranasal hypoaesthesia	Aspergilloma	Bronchioloalveolar carcinoma	Obstructive airways disorder	BK virus infection	Bladder disorder	Cholangitis sclerosing	Prostatic adenoma	Urethritis noninfective	Nocturia	Genital infection
Bone neoplasm	Congenital joint malformation	Gingival erythema	Convulsion		Atrial flutter	Alcohol poisoning	Disseminated intravascular coagulation	Leriche syndrome		Myelofibrosis			Lymphoedema	Oral disorder	Salivary hypersecretion	Laryngeal disorder	Oesophageal carcinoma	Abdominal pain lower	Gastrinoma	Large intestine perforation	Benign hepatic neoplasm	Pancreatic disorder	Cytomegalovirus syndrome	Anal skin tags	Gastrointestinal inflammatory conditions	Primary hypothyroidism	Blood cortisol increased	Growth accelerated		Brain abscess	Intervertebral disc protrusion	Blood sodium abnormal	Sensory loss	Anhedonia	Catatonia	Anterior chamber inflammation	Ear canal erythema	Taste disorders	Nasal congestion	Aspergillus infection	Bronchitis	Orthopnoea	Blood creatine increased	Bladder diverticulum	Cholecystitis	Prostatic disorder		Pelvi-ureteric obstruction	Genital infection fungal
Bone pain	Connective tissue disorder	Gingival hyperplasia	Convulsion neonatal		Atrial hypertrophy	Agranulocytosis	Embolism	Mean arterial pressure		Myeloid leukaemia			Lymphoma	Oral fungal infection	Sialoadenitis	Laryngeal haemorrhage	Oesophageal discomfort	Abdominal pain upper	Ileal perforation	Large intestine polyp	Bilirubin conjugated increased	Pancreatic enzymes abnormal	Cytomegalovirus viraemia	Anal spasm	Gastrointestinal malformation	Thyroglobulin increased	Glucocorticoids decreased	Growth retardation		Brain cancer metastatic	Intervertebral discitis	Blood sodium increased	Carpal tunnel syndrome	Anosognosia	Chorea	Anterior chamber pigmentation	Ear congestion	Tongue blistering	Nasal discomfort	Aspiration	Bronchitis bacterial	Painful respiration	Blood creatine phosphokinase MB increased	Bladder dysfunction	Cholecystitis acute	Prostatic dysplasia		Pollakiuria	Genital infection male
Bone sarcoma	Connective tissue inflammation	Gingival hypertrophy	Drooling		Atrial septal defect	Anaemia	Embolism arterial	Mean arterial pressure decreased		Myeloid metaplasia			Lymphoma cutis	Oral herpes	Sjogren's syndrome	Laryngeal neoplasm	Oesophageal disorder	Abdominal rigidity	Ileal ulcer	Megacolon	Blood bilirubin abnormal	Pancreatic enzymes increased	Dyschezia	Anal sphincter atony	Gastrointestinal motility disorder	Thyroid adenoma	Mineralocorticoid deficiency	Hyperadrenocorticism		Brain herniation	Kyphosis	Bradyphrenia	Decreased vibratory sense	Bipolar I disorder	Choreoathetosis	Aphakia	Ear discomfort	Tongue coated	Nasal disorder	Asthma	Bronchitis viral	Parainfluenzae virus infection	Blood creatine phosphokinase MM increased	Bladder fibrosis	Cholecystitis and cholelithiasis	Prostatic pain		Polyuria	Genital injury
Brown tumour	Developmental hip dysplasia	Gingival infection	Drug withdrawal convulsions		Atrial tachycardia	Anaemia macrocytic	Embolism venous	Peripheral arterial occlusive disease		Myeloproliferative disorder			Lymphopenia	Oral infection	Submandibular mass	Laryngeal oedema	Oesophageal haemorrhage	Abdominal sepsis	Ileitis	Neutropenic colitis	Blood bilirubin decreased	Pancreatic insufficiency	Faecal incontinence	Anorectal discomfort	Gastrointestinal necrosis	Thyroid cancer	Secondary adrenocortical insufficiency	Secondary hypogonadism		Brain hypoxia	Lhermitte's sign	Cauda equina syndrome	Febrile convulsion	Bipolar disorder	Diplegia	Arcus lipoides	Ear disorder	Tongue discolouration	Nasal dryness	Atelectasis	Bronchopneumonia	Persistent foetal circulation	Blood creatine phosphokinase abnormal	Bladder irritation	Cholecystitis chronic	Prostatic specific antigen increased		Prostatism	Genital lesion
Calcium deficiency	Fasciitis	Gingival oedema	Emprosthotonus		Atrioventricular block	Anaemia megaloblastic	Excessive granulation tissue	Peripheral artery aneurysm		Polycythaemia vera			Lymphoproliferative disorder	Oral mucosa erosion		Laryngeal pain	Oesophageal irritation	Abdominal strangulated hernia	Ileus	Pseudomembranous colitis	Blood bilirubin increased	Pancreatic necrosis	Faecaloma	Anorectal disorder	Gastrointestinal neoplasm	Thyroid disorder	Steroid withdrawal syndrome			Brain injury	Lordosis	Central nervous system haemorrhage	Vestibular disorder	Confusion postoperative	Dyskinesia	Arteriosclerotic retinopathy	Ear disorders NEC	Tongue disorder	Nasal inflammation	Atypical pneumonia	Bronchopneumopathy	Pertussis	Blood creatine phosphokinase increased	Bladder neck obstruction	Cholecystitis infective	Prostatitis		Pyuria	Genital pain
Clavicle fracture	Fibroma	Gingival pain	Epicondylitis		Atrioventricular block complete	Anaemia neonatal	Gangrene	Peripheral artery stenosis		Pseudolymphoma			Lymphorrhoea	Oral mucosal blistering		Laryngitis	Oesophageal motility disorder	Abdominal symptom	Ileus paralytic	Toxic dilatation of intestine	Blood bilirubin normal	Pancreatic neoplasm	Faeces discoloured	Enterobiasis	Gastrointestinal obstruction	Thyroid function test abnormal	Hypoaldosteronism			Brain neoplasm	Lumbar radiculopathy	Central nervous system infection		Confusional state	Dystonia	Asthenopia	Ear haemorrhage	Tongue dry	Nasal mucosal disorder	Chest X-ray abnormal	Bronchopulmonary aspergillosis	Productive cough	Blood creatinine abnormal	Bladder necrosis	Cholelithiasis	Prostatomegaly		Strangury	Genital rash
Compression fracture	Fibrosis	Gingival recession	Extremity contracture		Atrioventricular block first degree	Anaemia postoperative	Gas gangrene	Peripheral artery thrombosis		Refractory anaemia with an excess of blasts			Lymphostasis	Oral mucosal discolouration		Laryngospasm	Oesophageal neoplasm	Abdominal tenderness	Inflammatory bowel disease	Anastomotic leak	Blood bilirubin unconjugated increased	Pancreatic pseudocyst	Faeces hard	Faecal incontinence	Gastrointestinal pain	Thyroid neoplasm				Brain neoplasm benign	Meningocele	Central nervous system neoplasm		Delusion	Extrapyramidal disorder	Blepharal pigmentation	Ear infection	Tongue geographic	Nasal obstruction	Chest X-ray normal	Bronchopulmonary dysplasia	Respiration abnormal	Blood creatinine decreased	Bladder neoplasm	Cholestasis			Ureteral spasm	Genital swelling
Craniosynostosis	Joint contracture	Gingival swelling	Extremity necrosis		Atrioventricular block second degree	Anaemia vitamin B12 deficiency	Graft thrombosis			Reticulocytopenia			Malignant histiocytosis	Oral mucosal exfoliation		Laryngotracheal oedema	Oesophageal obstruction	Abdominal wall abscess	Infrequent bowel movements	Clostridium colitis	Budd-Chiari syndrome	Pancreatitis	Frequent bowel movements	Flatulence	Gastrointestinal perforation	Thyroiditis				Brain oedema	Meningomyelocele	Central nervous system stimulation		Delusional disorders	Familial tremor	Blepharitis	Ear malformation	Tongue neoplasm	Nasal odour	Chest discomfort	Bronchospasm	Respiratory acidosis	Blood creatinine increased	Bladder pain	Cholestatic liver injury			Ureteric cancer	Genital ulceration
Dactylitis	Joint crepitation	Gingival ulceration	Fibromyalgia		Atrioventricular dissociation	Anaemias NEC	Granulomatosis with polyangiitis			Reticulocytosis			Mixed connective tissue disease	Oral neoplasm		Nasopharyngeal cancer	Oesophageal oedema	Acute abdomen	Intestinal diaphragm disease	Colonic pseudo-obstruction	Choluria	Pancreatitis acute	Occult blood positive	Haemorrhoidal haemorrhage	Gastrointestinal signs and symptoms	Thyrotoxic crisis				Brain stem glioma	Metastases to spine	Cognitive disorder		Delusional perception	Freezing phenomenon	Blepharitis allergic	Ear pain	Tongue neoplasm malignant stage unspecified	Nasal oedema	Chest pain	Bronchospasm paradoxical	Respiratory alkalosis	Blood creatinine normal	Bladder spasm	Colitis ulcerative			Ureteric obstruction	Gonorrhoea
Epiphyses premature fusion	Joint dislocation	Gingivitis	Floppy infant		Blood cholesterol abnormal	Anaemias haemolytic immune	Haemangioma			Sideroblastic anaemia			Pityriasis lichenoides et varioliformis acuta	Oral neoplasm benign		Oropharyngeal blistering	Oesophageal pain	Ascites	Intestinal haemorrhage	Diverticular perforation	Chronic hepatic failure	Pancreatitis chronic	Post procedural constipation	Haemorrhoids	Gastrointestinal signs and symptoms NEC	Thyroxine decreased				Brain stem haemorrhage	Myelitis	Complex regional pain syndrome		Depersonalisation	Gait disturbance	Blepharospasm	Ear pruritus	Tongue oedema	Nasal polyps	Cheyne-Stokes respiration	Bronchostenosis	Respiratory arrest	Blood phosphorus increased	Bladder stenosis	Congenital absence of bile ducts			Ureteritis	Pruritus genital
Epiphysiolysis	Joint effusion	Implant site pain	Grand mal convulsion		Blood cholesterol decreased	Angioimmunoblastic T-cell lymphoma	Haemangioma congenital			White blood cell count abnormal			Rheumatoid arthritis	Oral pain		Oropharyngeal candidiasis	Oesophageal perforation	Benign gastrointestinal neoplasm	Intestinal infarction		Chronic hepatitis	Pancreatitis haemorrhagic	Proctalgia	Perineal abscess	Gastrointestinal sounds abnormal	Thyroxine free decreased				Brain stem syndrome	Myelitis transverse	Congenital central nervous system anomaly		Depressed level of consciousness	Hemiparesis	Blindness	Eustachian tube disorder	Tongue paralysis	Nasal septum deviation	Choking	Cough	Respiratory depression	Blood potassium increased	Blood urine	Deficiency of bile secretion			Ureterostomy site discomfort	Suprapubic pain
Exostosis	Joint hyperextension	Implant site reaction	Groin pain		Blood cholesterol increased	Anisocytosis	Haemorrhage			White blood cell count decreased			Systemic lupus erythematosus	Oral papilloma		Oropharyngeal discomfort	Oesophageal rupture	Bezoar	Intestinal infections		Chronic hepatitis B	Pancreatitis necrotising	Proctitis	Perineal injury	Gastrointestinal stoma complication					Cerebellar ataxia	Opisthotonus	Conversion disorder		Depressed mood	Hemiplegia	Blindness cortical	External ear disorder	Tongue pigmentation	Nasal septum disorder	Choking sensation	Cough decreased	Respiratory depth increased	Blood urea abnormal	Blood urine present	Gallbladder cancer			Urge incontinence	Congenital genital malformation
Extraskeletal ossification	Joint injury	Pulpitis dental	Hypotonia		Blood triglycerides increased	Antibody test negative	Haemorrhage in pregnancy			White blood cell count increased			Vitamin B6 deficiency	Oral pruritus		Oropharyngeal pain	Oesophageal spasm	Blood gastrin increased	Intestinal ischaemia		Cirrhosis alcoholic		Proctitis herpes	Perineal pain	Gastrointestinal stromal tumour					Cerebellar atrophy	Post lumbar puncture syndrome	Copper deficiency		Depression	Hyperkinesia	Blindness day	Hearing impaired	Tongue spasm	Nasal septum perforation	Chronic obstructive pulmonary disease	Croup infectious	Respiratory disorder	Blood urea decreased	Calculus bladder	Gallbladder disorder			Urinary abnormalities	Hypogonadism
Facial bones fracture	Joint instability	Sensitivity of teeth	Hypotonia neonatal		Bradycardia	Antibody test positive	Haemorrhage subcutaneous			White blood cell disorder			X-linked lymphoproliferative syndrome	Oral pustule		Oropharyngeal spasm	Oesophageal stenosis	Central obesity	Intestinal mass		Drug-induced liver injury		Proctitis ulcerative	Perirectal abscess	Gastrointestinal toxicity					Cerebellar infarction	Pyramidal tract syndrome	Cranial nerve disorder		Depression suicidal	Hyperreflexia	Blindness transient	Hyperacusis	Tongue ulceration	Nasal septum ulceration	Disseminated tuberculosis	Increased bronchial secretion	Respiratory disorder neonatal	Blood urea increased	Calculus urinary	Gallbladder polyp			Urinary hesitation
Femoral neck fracture	Joint lock	Teething	Infective myositis		Bradycardia foetal	Antinuclear antibody increased	Haemorrhage urinary tract			Aplasia pure red cell			Acquired immunodeficiency syndrome	Oral toxicity		Oropharyngeal squamous cell carcinoma	Oesophageal ulcer	Cloacal exstrophy	Intestinal obstruction		Foetor hepaticus		Proctocolitis	Steatorrhoea	Gastrointestinal tract irritation					Cerebellar syndrome	Radiation myelopathy	Cranial nerve paralysis		Depressive symptom	Hypokinesia	Blindness unilateral	Inner ear disorder		Nasal ulcer	Dyspnoea	Increased viscosity of bronchial secretion	Respiratory disorders NEC	Blood urea normal	Chromaturia				Urinary incontinence
Femur fracture	Joint range of motion decreased	Temporomandibular joint syndrome	Intermittent claudication		Brugada syndrome	Antinuclear antibody positive	Haemorrhagic anaemia			Langerhans' cell histiocytosis			Acute graft versus host disease	Oromandibular dystonia		Oropharyngeal swelling	Oesophageal varices haemorrhage	Diverticulitis	Intestinal perforation		Gamma-glutamyltransferase increased		Rectal abscess		Gastrointestinal ulcer					Cerebral arteriosclerosis	Radicular pain	Demyelinating polyneuropathy		Derealisation	Hyporeflexia	Cataract	Labyrinthitis		Nasopharyngitis	Dyspnoea at rest	Mendelson's syndrome	Respiratory distress	Blood uric acid abnormal	Congenital genitourinary abnormality				Urinary sediment abnormal
Foot fracture	Joint related signs and symptoms	Tooth abscess	Leiomyoma		Bundle branch block	Aortic aneurysm	Haemorrhagic disorder						Allergic conditions	Pain in jaw		Pharyngeal disorder	Oesophagitis	Duodenal perforation	Intestinal stenosis		Gilbert's syndrome		Rectal cancer		Gastrointestinal ulcer haemorrhage					Cerebral arteritis	Radiculitis	Demyelination		Dysphoria	Immobile	Cataract conditions	Low set ears		Paranasal sinus hypersecretion	Dyspnoea exertional	Obliterative bronchiolitis	Respiratory failure	Blood uric acid decreased	Congenital vesicoureteric reflux				Urinary sediment present
Fracture	Joint stiffness	Tooth discolouration	Masked facies		Bundle branch block left	Aortic aneurysm rupture	Haemorrhagic erosive gastritis						Allergic granulomatous angiitis	Periodontal destruction		Pharyngeal erythema	Oesophagitis ulcerative	Duodenal ulcer	Intestinal ulcer		Granulomatous liver disease		Rectal discharge		Gastrointestinal ulcer perforation					Cerebral artery embolism	Radiculopathy	Developmental coordination disorder		Eating disorder	Monoparesis	Cataract cortical	Meniere's disease		Rhinalgia	Dyspnoea paroxysmal nocturnal	Organising pneumonia	Respiratory moniliasis	Blood uric acid increased	Contracted bladder				Urinary tract disorder
Hand fracture	Joint swelling	Tooth disorder	Mastication disorder		Bundle branch block right	Aortic arteriosclerosis	Haemorrhagic stroke						Antineutrophil cytoplasmic antibody positive	Periodontal disease		Pharyngeal haemorrhage	Radiation oesophagitis	Duodenal ulcer haemorrhage	Intussusception		Hepatic adenoma		Rectal haemorrhage		Lower gastrointestinal haemorrhage					Cerebral artery stenosis	Sacroiliitis	Diabetic autonomic neuropathy		Echolalia	Monoplegia	Cataract diabetic	Middle ear effusion		Rhinitis	Effusion	Tracheobronchitis	Respiratory paralysis	Chronic allograft nephropathy	Crystal urine present				Urinary tract infection
High turnover osteopathy	Ligament injury	Tooth erosion	Muscle atrophy		C-reactive protein increased	Aortic bruit	Haemorrhagic urticaria						Autoimmune disorder	Periodontitis		Pharyngeal lesion	Regurgitation	Duodenal ulcer perforation	Irritable bowel syndrome		Hepatic angiosarcoma		Rectal polyp		Malabsorption					Cerebral atrophy	Scoliosis	Diabetic neuropathy		Euphoric mood	Motor dysfunction	Cataract nuclear	Myringitis		Rhinitis allergic	Emphysema		Respiratory rate decreased	Congenital cystic kidney disease	Crystalluria				Urinary tract infection fungal
Hip fracture	Ligament sprain	Tooth fracture	Muscle contractions involuntary		Cardiac amyloidosis	Aortic disorder	Hamartoma						Beta 2 microglobulin increased	Stomatitis		Pharyngeal oedema	Retching	Dysentery	Lactase deficiency		Hepatic artery thrombosis		Rectal prolapse		Mallory-Weiss syndrome					Cerebral haematoma	Senile ankylosing vertebral hyperostosis	Dysarthria		Fear	Motor neurone disease	Cataract subcapsular	Otitis externa		Rhinitis atrophic	Endotracheal intubation complication		Respiratory syncytial virus infection	Congenital hydronephrosis	Cystitis				Urinary tract obstruction
Humerus fracture	Monarthritis	Tooth hypoplasia	Muscle contracture		Cardiac arrest	Aortic dissection	Henoch-Schonlein purpura						Decreased immune responsiveness	Stomatitis necrotising		Pharyngitis	Varices oesophageal	Dyspepsia	Mesenteric artery thrombosis		Hepatic atrophy		Rectal spasm		Melaena					Cerebral haemorrhage	Spina bifida	Eclampsia		Hallucination	Movement disorder	Cataract traumatic	Otitis media		Rhinitis perennial	Eosinophilic pneumonia		Respiratory tract congestion	Congenital renal cyst	Cystitis haemorrhagic				Urinary tract pain
Hypertrophic osteoarthropathy	Neuropathic arthropathy	Tooth infection	Muscle enzyme increased		Cardiac death	Aortic embolus	Heparin-induced thrombocytopenia						End stage AIDS	Thirst		Pharyngitis streptococcal		Dyspeptic signs and symptoms	Mesenteric occlusion		Hepatic cancer		Rectal tenesmus		Pneumatosis					Cerebral hypoperfusion	Spina bifida occulta	Encephalitis cytomegalovirus		Hallucination, auditory	Multifocal motor neuropathy	Chalazion	Otitis media acute		Rhinitis seasonal	Forced expiratory volume decreased		Respiratory tract haemorrhage	Costovertebral angle tenderness	Cystitis interstitial				Urinary tract signs and symptoms
Hypophosphataemic rickets	Ochronosis	Tooth injury	Muscle fatigue		Cardiac discomfort	Aortic rupture	Hyperaemia						Food allergy	Aphthous stomatitis		Throat irritation		Epigastric discomfort	Mesenteric vascular insufficiency		Hepatic cancer metastatic		Rectal ulcer		Pneumatosis intestinalis					Cerebral infarction	Spinal anaesthesia	Epidural lipomatosis		Hallucination, tactile	Paralysis	Chemical eye injury	Otitis media chronic		Rhinitis ulcerative	Gastroenteritis adenovirus		Respiratory tract infection	Creatinine renal clearance decreased	Cystitis noninfective				Urine abnormality
Knee deformity	Periarthritis	Tooth loss	Muscle fibrosis		Cardiac disorder	Aortic valve incompetence	Hypertension						Lupus-like syndrome	Chapped lips		Throat tightness		Exomphalos	Postoperative ileus		Hepatic cirrhosis		Rectocele		Post procedural diarrhoea					Cerebral ischaemia	Spinal compression fracture	Epilepsy		Hallucination, visual	Paralysis flaccid	Chloropsia	Otorrhoea		Rhinorrhoea	Globulins decreased		Respiratory tract infection viral	Diabetes insipidus	Cystitis viral				Urine analysis abnormal
Lower limb fracture	Periostitis	Tooth malformation	Muscle haemorrhage		Cardiac enzymes increased	Aortic valve sclerosis	Hypertensive crisis						Mastocytosis	Congenital oral malformation		Viral pharyngitis		Food poisoning	Protein-losing gastroenteropathy		Hepatic congestion		Defaecation urgency		Pyloric stenosis					Cerebral thrombosis	Spinal cord compression	Essential tremor		Hallucinations, mixed	Paraparesis	Chorioretinitis	Otosalpingitis		Sinobronchitis	Goodpasture's syndrome		Respiratory tract oedema	Diabetes mellitus	Dysuria				Urine calcium increased
Metaphyseal dysplasia	Polyarteritis nodosa	Toothache	Muscle injury		Cardiac failure	Aortic valve stenosis	Injection site haematoma						Plasma cell leukaemia	Lip blister				Fungal peritonitis	Small intestinal obstruction		Hepatic cyst				Reflux gastritis					Cerebral vasoconstriction	Spinal cord disorder	Facial paresis		Hangover	Paraplegia	Chorioretinopathy	Ototoxicity		Sinus congestion	Graft dysfunction		Serositis	Diabetes mellitus inadequate control	Enuresis				Urine electrolytes abnormal
Multiple fractures	Polyarthritis		Muscle mass		Cardiac failure acute	Arterial thrombosis	Injection site thrombosis						Post transplant lymphoproliferative disorder	Lip dry				Gastric atony	Small intestinal perforation		Hepatic encephalopathy				Small bowel angioedema					Cerebral venous thrombosis	Spinal cord haemorrhage	Facial spasm		Hostility	Paresis	Choroidal detachment	Tympanic membrane disorder		Sinus disorder	Histoplasmosis		Severe acute respiratory syndrome	Diabetic nephropathy	Eosinophilic cystitis				Urine flow decreased
Osteitis	Rheumatic disorder		Muscle necrosis		Cardiac failure congestive	Arteriovenous fistula thrombosis	Ischaemia						Serum sickness	Lip haemorrhage				Gastric cancer	Small intestine ulcer		Hepatic enzyme abnormal				Sphincter of Oddi dysfunction					Cerebrospinal fluid leakage	Spinal cord infarction	Glabellar reflex abnormal		Hypnagogic hallucination	Parkinson's disease	Choroidal effusion	Tympanic membrane hyperaemia		Sinus operation	Hydrothorax		Snoring	Fanconi syndrome	Genitourinary tract infection				Urine ketone body present
Osteoarthritis	Sarcoma		Muscle relaxant therapy		Cardiac failure high output	Aspartate aminotransferase decreased	Lividity						Type III immune complex mediated reaction	Lip oedema				Gastric dilatation	Strongyloidiasis		Hepatic enzyme decreased				Upper gastrointestinal haemorrhage					Cerebrovascular accident	Spinal cord injury	Guillain-Barre syndrome		Hypnopompic hallucination	Parkinsonian gait	Choroiditis	Tympanic membrane perforation		Sneezing	Idiopathic pneumonia syndrome		Sputum discoloured	Fanconi syndrome acquired	Genitourinary tract neoplasm				Urine odour abnormal
Osteocalcin increased	Synovitis		Muscle rigidity		Cardiac fibrillation	Aspartate aminotransferase normal	Low density lipoprotein increased							Lip pain				Gastric disorder	Thrombosis mesenteric vessel		Hepatic enzyme increased				Viral diarrhoea					Cerebrovascular disorder	Spinal cord paralysis	Hyperpathia		Hypomania	Parkinsonian rest tremor	Chromatopsia	Vertigo positional		Sudden hearing loss	Idiopathic pulmonary fibrosis		Sputum increased	Focal segmental glomerulosclerosis	Hypertonic bladder				Urine output
Osteochondrosis	Traumatic arthropathy		Muscle rupture		Cardiac flutter	Autoimmune haemolytic anaemia	Microangiopathy							Lip swelling				Gastric pH decreased	Volvulus		Hepatic failure				Viral infections NEC					Cerebrovascular insufficiency	Spinal disorder	Hypersomnia		Impulse-control disorder	Parkinsonism	Colour blindness	Vestibular ataxia			Increased upper airway secretion		Sputum purulent	Glomerular filtration rate decreased	Hyperuricosuria				Urine output increased
Osteodystrophy			Muscle spasms		Cardiac hypertrophy	Autoimmune thrombocytopenia	Microembolism							Lip ulceration				Gastric perforation	Ascariasis		Hepatic fibrosis				Appendicitis					Clonic convulsion	Spinal epidural haematoma	Hypertensive encephalopathy		Inappropriate affect	Peripheral motor neuropathy	Colour blindness acquired	Vestibular neuronitis			Interstitial lung disease		Status asthmaticus	Glomerulonephritis	Incontinence				Urine phosphorus increased
Osteogenesis imperfecta			Muscle spasticity		Cardiac murmur	B-cell lymphoma	Peripheral vascular disorder											Gastric polyps			Hepatic function abnormal				Appetite disorder					Coma	Spinal fracture	Hypertonia		Irritability	Peripheral nerve injury	Congenital eye disorder				Lobar pneumonia		Streptococcal infection	Glomerulonephritis membranoproliferative	Micturition urgency				Urine sodium increased
Osteolysis			Muscle strain		Cardiac output decreased	B-cell type acute leukaemia	Phlebosclerosis											Gastric ulcer			Hepatic haemorrhage				Fat intolerance					Coma hepatic	Spinal haematoma	Listeriosis		Lack of spontaneous speech	Peripheral nerve palsy	Conjunctival bleb				Loeffler's syndrome		Streptococcal sepsis	Glomerulonephritis membranous	Neurogenic bladder				Urogenital disorder
Osteomalacia			Muscle swelling		Cardiac output increased	Bacteraemia	Poor peripheral circulation											Gastric ulcer haemorrhage			Hepatic infiltration eosinophilic				Cheilitis					Complex partial seizures	Spinal osteoarthritis	Metastases to central nervous system		Logorrhoea	Peripheral sensorimotor neuropathy	Conjunctival cyst				Lung abscess		Stridor	Glomerulonephritis minimal lesion	Residual urine volume				Urogenital haemorrhage
Osteomyelitis			Muscle tightness		Cardiac septal defect	Bacterial test positive	Portal hypertension											Gastric ulcer helicobacter			Hepatic necrosis				Crohn's disease					Concussion	Spine malformation	Mononeuritis		Major depression	Peroneal nerve palsy	Conjunctival disorder				Lung adenocarcinoma stage I		Tachypnoea	Glomerulonephritis rapidly progressive	Urinary bladder polyp				Urosepsis
Osteonecrosis			Muscle tone disorder		Cardiac tamponade	Band neutrophil count increased	Portal vein thrombosis											Gastric ulcer perforation			Hepatic neoplasm				Diarrhoea					Conduction disorder	Spondylitis	Mononeuropathy		Mental disability	Poliomyelitis	Conjunctival follicles				Lung cancer metastatic		Tracheal disorder	Glomerulonephropathy	Urinary retention				pH urine decreased
Osteonecrosis of jaw			Muscle twitching		Cardiac valve disease	Basophilia	Post procedural haematoma											Gastritis			Hepatic pain				Diarrhoea haemorrhagic					Coordination abnormal	Spondyloarthropathy	Myoclonic epilepsy		Mental disorder	Quadriplegia	Conjunctival haemorrhage				Lung disorder		Tracheal fistula	Glycosuria					pH urine increased
Osteopenia			Muscular weakness		Cardiac valve replacement complication	Bicytopenia	Post procedural haemorrhage											Gastritis erosive			Hepatic steatosis				Early satiety					Cytotoxic oedema	Synovial cyst	Myoclonus		Mental impairment disorders	Restless legs syndrome	Conjunctival hyperaemia				Lung infection		Tracheitis	HIV associated nephropathy					Alanine aminotransferase normal
Osteoporosis			Musculoskeletal chest pain		Cardio-respiratory arrest	Blast cell crisis	Post thrombotic syndrome											Gastritis haemorrhagic			Hepatic vein occlusion				Jaundice					Dementia	Thoracic vertebral fracture	Narcolepsy		Mental retardation	Sleep paralysis	Conjunctival irritation				Lung infiltration		Tracheo-oesophageal fistula	Hydronephrosis
Osteoporotic fracture			Musculoskeletal deformity		Cardio-respiratory distress	Blood acid phosphatase increased	Postpartum haemorrhage											Gastritis viral			Hepatic vein thrombosis				Jaundice neonatal					Dementia Alzheimer's type	Tumour compression	Nerve compression		Mental status changes	Stereotypy	Conjunctival oedema				Lung neoplasm		Tracheostomy infection	Hypertensive nephropathy
Osteosarcoma			Musculoskeletal discomfort		Cardioactive drug level above therapeutic	Blood albumin decreased	Procedural haemorrhage											Gastroduodenitis			Hepatitis				Jaundice hepatocellular					Dementia with Lewy bodies		Nerve conduction studies abnormal		Mood alterations with depressive symptoms	Tardive dyskinesia	Conjunctival ulcer				Lung neoplasm malignant		Upper airway obstruction	Kidney fibrosis
Osteosarcoma metastatic			Musculoskeletal disorder		Cardioactive drug level increased	Blood albumin increased	Spontaneous haematoma											Gastroenteritis			Hepatitis A				Lactose intolerance					Dermatillomania		Nerve injury		Mood swings	Toe walking	Conjunctivitis				Lymphangioleiomyomatosis		Upper respiratory tract congestion	Kidney infection
Osteosclerosis			Musculoskeletal pain		Cardiogenic shock	Blood alkaline phosphatase increased	Telangiectasia											Gastroenteritis bacterial			Hepatitis B				Necrotising enterocolitis neonatal					Disorientation		Nervous system disorder		Morbid thoughts	Tonic clonic movements	Conjunctivitis allergic				Mesothelioma		Upper respiratory tract infection	Metastatic renal cell carcinoma
Pelvic fracture			Musculoskeletal stiffness		Cardiomegaly	Blood and lymphatic system disorders	Temporal arteritis											Gastroenteritis salmonella			Hepatitis B e antigen positive				Vomiting					Dysgraphia		Neural tube defect		Neurosis	Trismus	Conjunctivitis bacterial				Nocardiosis		Upper respiratory tract inflammation	Nephritic syndrome
Radius fracture			Myalgia		Cardiomyopathy	Blood antidiuretic hormone abnormal	Transient cerebrovascular events											Gastroenteritis yersinia			Hepatitis B surface antigen positive				Vomiting neonatal					Dyslexia		Neuralgia		Nightmare	Walking disability	Conjunctivitis infective				Non-small cell lung cancer		Upper respiratory tract signs and symptoms	Nephritis
Rib fracture			Myasthenia gravis		Cardiopulmonary failure	Blood bicarbonate	Tumour haemorrhage											Helicobacter gastritis			Hepatitis C									Electroencephalogram abnormal		Neuritis		Obsessive rumination	Clumsiness	Contact lens intolerance				Pleural disorder		Upper-airway cough syndrome	Nephrocalcinosis
Rickets			Myasthenic syndrome		Cardiotoxicity	Blood bicarbonate decreased	Varicose vein											Helicobacter infection			Hepatitis C antibody positive									Encephalitis		Neuroectodermal neoplasm		Obsessive thoughts	Loss of control of legs	Corneal abrasion				Pleural effusion		Viral upper respiratory tract infection	Nephrogenic diabetes insipidus
Stress fracture			Myofascial pain syndrome		Cardiovascular disorder	Blood bicarbonate increased	Varicose veins vulval											Hiatus hernia			Hepatitis F									Encephalitis viral		Neurofibroma		Obsessive-compulsive disorder	Mobility decreased	Corneal decompensation				Pleural fibrosis		Vocal cord disorder	Nephrogenic systemic fibrosis
Tibial torsion			Myoglobin urine present		Cardiovascular insufficiency	Blood calcium abnormal	Vascular anomaly											Hyperchlorhydria			Hepatitis acute									Encephalocele		Neurofibromatosis		Obsessive-compulsive personality disorder		Corneal defect				Pleural infection		Vocal cord paralysis	Nephrolithiasis
Ulna fracture			Myoglobinuria		Carditis	Blood calcium decreased	Vascular calcification											Impaired gastric emptying			Hepatitis alcoholic									Encephalopathy		Neuroleptic malignant syndrome		Panic attack		Corneal degeneration				Pleural rub		Vocal cord paresis	Nephropathy
Upper limb fracture			Myopathy		Coarctation of the aorta	Blood chloride decreased	Vascular graft occlusion											Inguinal hernia			Hepatitis cholestatic									Epidural haemorrhage		Neurological disorders NEC		Panic disorder		Corneal deposits				Pleurisy		Wheezing	Nephropathy toxic
Wrist fracture			Myopathy toxic		Congestive cardiomyopathy	Blood chloride increased	Vascular headache											Intra-abdominal haematoma			Hepatitis chronic active									Extradural abscess		Neurological examination abnormal		Panic reaction		Corneal disorder				Pleuritic pain		White blood cells urine positive	Nephrosclerosis
Traumatic fracture			Myositis		Cor pulmonale	Blood copper decreased	Vascular hypertensive disorders											Intra-abdominal haemorrhage			Hepatitis fulminant									Facial neuralgia		Neurological symptom		Paranoia		Corneal dystrophy				Pleuropericarditis		Congenital diaphragmatic hernia	Nephrotic syndrome
			Myotonia		Coronary artery disease	Blood count abnormal	Vascular hypotensive disorders											Metastases to peritoneum			Hepatitis toxic									Glioblastoma		Neuroma		Parasomnia		Corneal epithelium defect				Pneumocystis jirovecii infection		Diaphragmatic hernia	Oliguria
			Nuchal rigidity		Coronary artery insufficiency	Blood culture positive	Vascular insufficiency											Nausea			Hepatitis viral									Glioblastoma multiforme		Neuromuscular block prolonged		Personality change		Corneal erosion				Pneumocystis jirovecii pneumonia		Non-cardiogenic pulmonary oedema	Perinephric collection
			Polymyalgia rheumatica		Coronary artery occlusion	Blood disorder	Vascular occlusion											Noninfectious peritonitis			Hepatobiliary disease									Glioma		Neuromuscular toxicity		Personality disorder		Corneal infiltrates				Pneumomediastinum			Perirenal haematoma
			Polymyositis		Coronary artery stenosis	Blood electrolytes abnormal	Vascular pain											Peptic ulcer			Hepatoblastoma									Haemorrhage intracranial		Neuromyopathy		Polydipsia psychogenic		Corneal irritation				Pneumonia			Polyomavirus-associated nephropathy
			Quadriparesis		Coronary artery thrombosis	Blood electrolytes decreased	Vascular pseudoaneurysm											Peptic ulcer haemorrhage			Hepatocellular carcinoma									Herpes simplex encephalitis		Neuropathy peripheral		Pseudodementia		Corneal lesion				Pneumonia anthrax			Protein urine present
			Repetitive strain injury		Costochondritis	Blood fibrinogen decreased	Vascular purpura											Peptic ulcer perforation			Hepatocellular injury									Hydrocephalus		Neurotoxicity		Psychiatric decompensation		Corneal oedema				Pneumonia aspiration			Proteinuria
			Rhabdomyolysis		Defect conduction intraventricular	Blood fibrinogen increased	Vascular resistance pulmonary increased											Peritoneal adhesions			Hepatomegaly									Hypoxic-ischaemic encephalopathy		Osmotic demyelination syndrome		Psychiatric evaluation abnormal		Corneal opacity				Pneumonia bacterial			Pyelonephritis
			Risus sardonicus		Diastolic dysfunction	Blood follicle stimulating hormone increased	Vascular resistance systemic											Peritoneal cloudy effluent			Hepatorenal syndrome									Intracranial aneurysm		Peripheral sensory neuropathy		Psychiatric symptom		Corneal perforation				Pneumonia cytomegaloviral			Pyelonephritis acute
			Slow speech		Dilatation atrial	Blood gases abnormal	Vascular rupture											Peritoneal haemorrhage			Hepatosplenic T-cell lymphoma									Intracranial pressure increased		Petit mal epilepsy		Psychomotor retardation		Corneal pigmentation				Pneumonia fungal			Pyelonephritis chronic
			Soft tissue disorder		Dilatation ventricular	Blood glucose abnormal	Vascular stenosis											Peritonitis			Hepatosplenomegaly									Intracranial venous sinus thrombosis		Pleurothotonus		Psychomotor skills impaired		Corneal scar				Pneumonia klebsiella			Renal abscess
			Soft tissue infection		ECG signs of myocardial ischaemia	Blood glucose decreased	Vasculitis											Peritonitis bacterial			Hepatotoxicity									Intraventricular haemorrhage		Polyneuropathy		Psychosexual disorder		Corneal thinning				Pneumonia mycoplasmal			Renal aplasia
			Soft tissue inflammation		Echocardiogram abnormal	Blood glucose fluctuation	Vasculitis cerebral											Pneumoperitoneum			Herpes simplex hepatitis									Ischaemic cerebral infarction		Porphyria acute		Psychosomatic disease		Cyanopsia				Pneumonia streptococcal			Renal artery stenosis
			Soft tissue injury		Ejection fraction decreased	Blood glucose increased	Vasculitis gastrointestinal											Sclerosing encapsulating peritonitis			Hypertransaminasaemia									Ischaemic stroke		Radial nerve palsy		Psychotic behaviour		Cycloplegia				Pneumothorax			Renal artery thrombosis
			Soft tissue necrosis		Electrocardiogram PR prolongation	Blood gonadotrophin decreased	Vasculitis necrotising											Stomach dilation procedure			Ischaemic hepatitis									Lacunar infarction		Reflexes abnormal		Psychotic disorder		Cystoid macular oedema				Polyserositis			Renal cancer
			Spastic paralysis		Electrocardiogram PR shortened	Blood gonadotrophin increased	Vasoconstriction											Subileus			Liver abscess									Leukoencephalopathy		Reversible ischaemic neurological deficit		Schizoaffective disorder		Cytomegalovirus chorioretinitis				Pulmonary congestion			Renal cell carcinoma
			Syncope		Electrocardiogram QRS complex	Blood growth hormone increased	Vasodilatation											Umbilical hernia			Liver disorder									Memory impairment		Sciatica		Schizophrenia		Deposit eye				Pulmonary embolism			Renal colic
			Tetanus		Electrocardiogram QRS complex abnormal	Blood immunoglobulin G decreased	Vasodilation procedure											Localised intraabdominal fluid collection			Liver function test abnormal									Meningioma		Sedation		Schizophreniform disorder		Detachment of retinal pigment epithelium				Pulmonary fibrosis			Renal cortical necrosis
			Tetany		Electrocardiogram QRS complex prolonged	Blood insulin decreased	Vasomotor rhinitis											Malignant mesenchymoma			Liver function test normal									Meningioma benign		Sleep attacks		Self injurious behaviour		Developmental glaucoma				Pulmonary function test abnormal			Renal cyst
			Tic		Electrocardiogram QT interval	Blood insulin increased	Vasospasm											Eructation			Liver injury									Meningism		Spasmodic dysphonia		Self-injurious ideation		Diabetic coma				Pulmonary function test decreased			Renal failure
					Electrocardiogram QT interval abnormal	Blood iron abnormal	Vein discolouration														Liver tenderness									Meningitis		Status epilepticus		Social avoidant behaviour		Diabetic complication				Pulmonary granuloma			Renal failure acute
					Electrocardiogram QT prolonged	Blood iron decreased	Vein disorder														Metastases to liver									Meningitis aseptic		Sudden onset of sleep		Somatic hallucination		Diabetic foot infection				Pulmonary haemorrhage			Renal failure chronic
					Electrocardiogram QT shortened	Blood iron increased	Vena cava thrombosis														Mixed liver injury									Meningitis bacterial		Sudden unexplained death in epilepsy		Somatoform disorder		Diabetic retinopathy				Pulmonary hypertension			Renal function test abnormal
					Electrocardiogram ST segment	Blood lactate dehydrogenase increased	Venous insufficiency														Nodular regenerative hyperplasia									Meningitis chemical		Sympathomimetic effect		Substance-induced psychotic disorder		Diplopia				Pulmonary hypoplasia			Renal graft loss
					Electrocardiogram ST segment abnormal	Blood methaemoglobin present	Venous occlusion														Peliosis hepatis									Meningitis cryptococcal		Tourette's disorder		Thinking abnormal		Dry eye				Pulmonary infarction			Renal haemorrhage
					Electrocardiogram ST segment depression	Blood oestrogen decreased	Venous pressure increased														Protein total decreased									Meningitis viral		Toxic encephalopathy		Thought blocking		Dysaesthesia				Pulmonary mass			Renal impairment
					Electrocardiogram ST segment elevation	Blood oestrogen increased	Venous pressure jugular increased														Toxicity to various agents									Meningoencephalitis herpetic		Toxic neuropathy		Tinnitus		Ectropion				Pulmonary microemboli			Renal infarct
					Electrocardiogram ST-T change	Blood osmolarity decreased	Venous thrombosis														Transaminases increased									Metabolic encephalopathy		Transient global amnesia		Trichotillomania		Eczema eyelids				Pulmonary oedema			Renal mass
					Electrocardiogram ST-T segment abnormal	Blood osmolarity increased	Venous thrombosis limb														Traumatic liver injury									Microcephaly		Transient ischaemic attack		Waxy flexibility		Endophthalmitis				Pulmonary ossification			Renal neoplasm
					Electrocardiogram T wave abnormal	Blood pH decreased	Vessel perforation														Vanishing bile duct syndrome									Multiple sclerosis		Tremor		Alcohol abuse		Enophthalmos				Pulmonary thrombosis			Renal pain
					Electrocardiogram T wave amplitude decreased	Blood phosphorus decreased	Vessel puncture site bruise														Venoocclusive liver disease									Multiple sclerosis relapse		Trigeminal neuralgia		Aggression		Episcleritis				Pulmonary toxicity			Renal papillary necrosis
					Electrocardiogram T wave inversion	Blood potassium abnormal	Vessel puncture site haematoma														Jaundice cholestatic									Neuroglycopenia		Upper motor neurone lesion		Agitation		Erythema of eyelid				Pulmonary vasculitis			Renal rickets
					Electrocardiogram U-wave abnormality	Blood potassium decreased	Vessel puncture site haemorrhage														Venoocclusive disease									Partial seizures		Allodynia		Agitation postoperative		Erythropsia				Pulmonary veno-occlusive disease			Renal tubular acidosis
					Electrocardiogram abnormal	Blood pressure abnormal	Vessel puncture site inflammation																							Periventricular leukomalacia		Autism		Alcohol problem		Exophthalmos				Radiation pneumonitis			Renal tubular disorder
					Electrocardiogram change	Blood pressure diastolic decreased	Fat embolism																							Posterior reversible encephalopathy syndrome		Autism spectrum disorder		Alcoholism		Eye allergy				Rales			Renal tubular necrosis
					Electrocardiogram repolarisation abnormality	Blood pressure diastolic increased	Capillary fragility																							Postictal state		Cluster headache		Anger		Eye burns				Rhonchi			Renal vasculitis
					Endocardial fibrosis	Blood pressure fluctuation	Capillary fragility increased																							Progressive multifocal leukoencephalopathy		Delirium tremens		Antisocial behaviour		Eye discharge				Sarcoidosis			Renal vein thrombosis
					Endocarditis	Blood pressure inadequately controlled	Capillary leak syndrome																							Reye's syndrome		Head titubation		Antisocial personality disorder		Eye disorder				Screaming			Renovascular hypertension
					Endocrine disorder	Blood pressure increased	Catheter site haemorrhage																							Stupor		Learning disability		Anxiety		Eye haemorrhage				Small cell lung cancer			Tubulointerstitial nephritis
					Endocrine neoplasms malignant and unspecified	Blood pressure normal	Catheter site phlebitis																							Subarachnoid haemorrhage		Learning disorder		Anxiety disorder		Eye infection				Squamous cell carcinoma of lung			Urate nephropathy
					Fallot's tetralogy	Blood pressure systolic decreased	Diastolic hypertension																							Subdural effusion		Occipital neuralgia		Apathy		Eye infection viral				Systemic mycosis
					Foetal heart rate	Blood pressure systolic increased	High density lipoprotein increased																							Subdural haematoma		Paraesthesia		Asocial behaviour		Eye injury				Traumatic lung injury
					Heart alternation	Blood prolactin decreased	Hoigne's syndrome																							Tonic convulsion		Paraesthesia oral		Blunted affect		Eye irritation				Tuberculosis
					Heart disease congenital	Blood prolactin increased	Incision site haematoma																							Vascular dementia		Paraesthesias and dysaesthesias		Circadian rhythm sleep disorder		Eye movement disorder				Chylothorax
					Heart failure signs and symptoms	Blood test abnormal	Incision site haemorrhage																							Water intoxication		Vertebrobasilar insufficiency		Claustrophobia		Eye naevus
					Heart rate abnormal	Blood thromboplastin decreased	Infusion site phlebitis																							Wernicke-Korsakoff syndrome				Compulsions		Eye oedema
					Heart rate irregular	Blood zinc decreased	Infusion site thrombosis																							White matter lesion				Compulsive sexual behaviour		Eye pain
					Heart sounds abnormal	Bloody discharge	Malformation venous																							Loss of consciousness				Compulsive shopping		Eye penetration
					High density lipoprotein decreased	Blue toe syndrome	Necrosis ischaemic																							Loss of proprioception				Cyclothymic disorder		Eye pruritus
					Hypertrophic cardiomyopathy	Burning sensation	Orthostatic hypertension																							Speech and language abnormalities				Delirium		Eye swelling
					Inferior vena cava syndrome	CD4 lymphocytes decreased	Orthostatic hypotension																							Vertigo CNS origin				Disinhibition		Eye ulcer
					Intracardiac thrombus	Chronic eosinophilic leukaemia	Prehypertension																											Dissociation		Eyelash discolouration
					Ischaemic cardiomyopathy	Chronic leukaemia	Secondary hypertension																											Dissociative disorder		Eyelash hyperpigmentation
					Ischaemic coronary artery disorders	Chronic lymphocytic leukaemia	Systolic hypertension																											Drug abuse		Eyelash thickening
					Kounis syndrome	Chronic myeloid leukaemia	Withdrawal hypertension																											Dysphemia		Eyelid bleeding
					Left ventricular dysfunction	Chronic myelomonocytic leukaemia	Wound haemorrhage																											Dyssomnia		Eyelid disorder
					Left ventricular failure	Citrate toxicity																												Dysthymic disorder		Eyelid exfoliation
					Left ventricular hypertrophy	Coagulation factor decreased																												Elevated mood		Eyelid function disorder
					Long QT syndrome	Coagulation test abnormal																												Emotional disorder		Eyelid infection
					Long QT syndrome congenital	Coagulation time prolonged																												Emotional distress		Eyelid irritation
					Mitral valve disease	Coagulopathy																												Feeling abnormal		Eyelid margin crusting
					Mitral valve incompetence	Coombs direct test positive																												Feeling cold		Eyelid oedema
					Myocardial depression	Coombs positive haemolytic anaemia																												Feeling drunk		Eyelid pain
					Myocardial haemorrhage	Coombs test positive																												Feeling hot		Eyelid ptosis
					Myocardial infarction	Culture negative																												Feeling jittery		Eyelid retraction
					Myocardial ischaemia	Deep vein thrombosis																												Feeling of body temperature change		Eyelids pruritus
					Myocardial rupture	Deficiency anaemia																												Feeling of despair		Floppy iris syndrome
					Myocarditis	Diffuse large B-cell lymphoma																												Feeling of relaxation		Flushing
					Myopericarditis	Drug reaction with eosinophilia and systemic symptoms																												Feelings of worthlessness		Foreign body in eye
					Nodal arrhythmia	Dyslipidaemia																												Flat affect		Foreign body sensation in eyes
					Nodal rhythm	Embolic stroke																												Flight of ideas		Gaze palsy
					Oedema due to cardiac disease	Eosinopenia																												Frustration		Glaucoma
					Palpitations	Eosinophil count abnormal																												Generalised anxiety disorder		Growth of eyelashes
					Papillary muscle rupture	Eosinophil count increased																												Head lag abnormal		Halo vision
					Patent ductus arteriosus	Eosinophilia																												Homicidal ideation		Hemianopia
					Pedal pulse decreased	Eosinophilic myocarditis																												Hypochondriasis		Hordeolum
					Pericardial disease	Eosinophilic pustular folliculitis																												Hypophagia		Horner's syndrome
					Pericardial effusion	Erythroleukaemia																												Judgement impaired		Hyphaema
					Pericardial haemorrhage	Erythropenia																												Male orgasmic disorder		Hypoaesthesia eye
					Pericardial rub	Erythropoiesis abnormal																												Male sexual dysfunction		Hypopyon
					Pericarditis	Essential hypertension																												Mania		Hypotony of eye
					Pericarditis constrictive	Essential thrombocythaemia																												Mental disorder due to a general medical condition		IIIrd nerve paralysis
					Pneumopericardium	Evans syndrome																												Mutism		Intraocular pressure increased
					Postinfarction angina	Extrasystoles																												Pica		Iridocyclitis
					Postural orthostatic tachycardia syndrome	Extravasation																												Speech disorder		Iris adhesions
					Potassium imbalance	Factor I deficiency																												Stress		Iris disorder
					Prinzmetal angina	Factor II deficiency																												Stress at work		Iris hyperpigmentation
					Pulmonary alveolar haemorrhage	Factor VIII deficiency																												Substance abuse		Iritis
					Pulmonary arterial hypertension	Factor XI deficiency																														Kearns-Sayre syndrome
					Pulmonary valve incompetence	Febrile neutropenia																														Keratitis
					Pulse abnormal	Folate deficiency																														Keratoconus
					Pulse absent	Fungaemia																														Keratopathy
					Pulse pressure decreased	Gastric haemorrhage																														Lacrimal disorder
					Pulseless electrical activity	Gestational diabetes																														Lacrimal structural disorder
					QRS axis abnormal	Gestational hypertension																														Lacrimation decreased
					Restrictive cardiomyopathy	Glucose tolerance decreased																														Lacrimation increased
					Rhythm idioventricular	Glucose tolerance impaired																														Lenticular opacities
					Right ventricular failure	Glucose-6-phosphate dehydrogenase deficiency																														Lenticular pigmentation
					Sick sinus syndrome	Glycosylated haemoglobin decreased																														Lentigo
					Sickle cell anaemia	Glycosylated haemoglobin increased																														Lid sulcus deepened
					Sickle cell anaemia with crisis	Gout																														Macular degeneration
					Sinoatrial block	Gouty arthritis																														Macular fibrosis
					Sinus arrest	Gouty tophus																														Macular hole
					Sinus arrhythmia	Granulocytosis																														Macular oedema
					Sinus bradycardia	HELLP syndrome																														Macular pigmentation
					Sinus rhythm	Haemarthrosis																														Macule
					Sinus tachycardia	Haematemesis																														Maculopathy
					Stroke volume increased	Haematochezia																														Madarosis
					Subacute endocarditis	Haematocrit decreased																														Meibomianitis
					Sudden cardiac death	Haematocrit increased																														Miosis
					Superior vena cava syndrome	Haematological malignancy																														Mydriasis
					Supraventricular extrasystoles	Haematology test abnormal																														Myopia
					Supraventricular tachyarrhythmia	Haematoma																														Night blindness
					Supraventricular tachycardia	Haematospermia																														Nystagmus
					Tachyarrhythmia	Haematotoxicity																														Ocular discomfort
					Tachycardia	Haematuria																														Ocular hyperaemia
					Tachycardia foetal	Haemobilia																														Ocular hypertension
					Torsade de pointes	Haemochromatosis																														Ocular icterus
					Tricuspid valve incompetence	Haemodynamic instability																														Ocular sensation disorders
					Troponin I increased	Haemoglobin																														Ocular surface disease
					Troponin increased	Haemoglobin abnormal																														Ocular toxicity
					Ventricular arrhythmia	Haemoglobin decreased																														Ocular vascular disorder
					Ventricular dysfunction	Haemoglobin increased																														Oculogyric crisis
					Ventricular extrasystoles	Haemoglobin normal																														Oculomucocutaneous syndrome
					Ventricular failure	Haemoglobinaemia																														Oculorespiratory syndrome
					Ventricular fibrillation	Haemoglobinuria																														Ophthalmic herpes simplex
					Ventricular flutter	Haemolysis																														Ophthalmic herpes zoster
					Ventricular hypertrophy	Haemolytic anaemia																														Ophthalmoplegia
					Ventricular hypokinesia	Haemolytic uraemic syndrome																														Optic atrophy
					Ventricular septal defect	Haemophilia																														Optic disc vascular disorder
					Ventricular tachycardia	Haemoptysis																														Optic ischaemic neuropathy
					Wandering pacemaker	Haemothorax																														Optic nerve cupping
					Lipids abnormal	Hand and foot syndrome secondary to sickle cell anaemia																														Optic nerve disorder
					Lipids increased	Hereditary angioedema																														Optic neuritis
						Histiocytosis																														Orbital oedema
						Histiocytosis haematophagic																														Panophthalmitis
						Hodgkin's disease																														Papilloedema
						Hodgkin's disease lymphocyte depletion type stage unspecified																														Periorbital haematoma
						Hodgkin's disease lymphocyte predominance type stage unspecified																														Periorbital oedema
						Homocystinuria																														Photophobia
						Hyperalbuminaemia																														Photopsia
						Hyperammonaemia																														Phobia
						Hyperbilirubinaemia																														Phonophobia
						Hypercalcaemia																														Pigment dispersion syndrome
						Hypercalcaemia of malignancy																														Posterior capsule opacification
						Hypercapnia																														Presbyopia
						Hyperchloraemia																														Pterygium
						Hypercholesterolaemia																														Pupillary deformity
						Hypercoagulation																														Pupillary disorder
						Hyperfibrinogenaemia																														Pupillary reflex impaired
						Hypergammaglobulinaemia																														Pupils unequal
						Hyperglycaemia																														Retinal aneurysm
						Hyperinsulinism																														Retinal artery occlusion
						Hyperkalaemia																														Retinal degeneration
						Hyperlactacidaemia																														Retinal depigmentation
						Hyperlipidaemia																														Retinal deposits
						Hypermagnesaemia																														Retinal detachment
						Hypermethioninaemia																														Retinal disorder
						Hypernatraemia																														Retinal exudates
						Hyperphosphataemia																														Retinal haemorrhage
						Hyperprolactinaemia																														Retinal injury
						Hyperproteinaemia																														Retinal ischaemia
						Hypertriglyceridaemia																														Retinal oedema
						Hyperuricaemia																														Retinal pigment epithelial tear
						Hyperviscosity syndrome																														Retinal pigmentation
						Hypervitaminosis A																														Retinal scar
						Hypervitaminosis D																														Retinal tear
						Hypoalbuminaemia																														Retinal toxicity
						Hypocalcaemia																														Retinal vascular disorder
						Hypocapnia																														Retinal vascular occlusion
						Hypochloraemia																														Retinal vascular thrombosis
						Hypocholesterolaemia																														Retinal vein occlusion
						Hypochromasia																														Retinal vein thrombosis
						Hypochromic anaemia																														Retinitis
						Hypofibrinogenaemia																														Retinogram abnormal
						Hypoglycaemia																														Retinoic acid syndrome
						Hypoglycaemia neonatal																														Retinopathy of prematurity
						Hypoglycaemic coma																														Retinopathy proliferative
						Hypoglycaemic seizure																														Scintillating scotoma
						Hypoglycaemic unconsciousness																														Scleral discolouration
						Hypoplastic anaemia																														Scleral disorder
						Hypokalaemia																														Scleral haemorrhage
						Hypolipidaemia																														Scleral hyperaemia
						Hypomagnesaemia																														Scleral pigmentation
						Hyponatraemia																														Scleral thinning
						Hypoperfusion																														Scleritis
						Hypophosphataemia																														Scleromalacia
						Hypoproteinaemia																														Scotoma
						Hypoprothrombinaemia																														Sensation of foreign body
						Hypotension																														Stargardt's disease
						Hypothrombinaemia																														Strabismus
						Hypouricaemia																														Subconjunctival cyst
						Hypovolaemia																														Sudden visual loss
						Hypovolaemic shock																														Tunnel vision
						Idiopathic thrombocytopenic purpura																														Ulcerative keratitis
						Immunoglobulins decreased																														Uveitis
						Immunoglobulins increased																														VIIth nerve paralysis
						Impaired fasting glucose																														VIth nerve paralysis
						Inappropriate antidiuretic hormone secretion																														Vision blurred
						Insulin C-peptide decreased																														Visual acuity reduced
						Insulin C-peptide increased																														Visual brightness
						Insulin autoimmune syndrome																														Visual colour distortions
						Insulin resistance																														Visual evoked potentials abnormal
						International normalised ratio abnormal																														Visual impairment
						International normalised ratio decreased																														Vital dye staining cornea present
						International normalised ratio increased																														Vitreous detachment
						Iron binding capacity total																														Vitreous disorder
						Iron deficiency																														Vitreous floaters
						Iron deficiency anaemia																														Vitreous haemorrhage
						Iron overload																														Vitreous opacities
						Jarisch-Herxheimer reaction																														Vitreous prolapse
						Labile blood pressure																														Vogt-Koyanagi-Harada syndrome
						Labile hypertension																														Xanthopsia
						Leukaemia																														Xerophthalmia
						Leukaemoid reaction																														Dacryoadenitis acquired
						Leukocytoclastic vasculitis																														Dacryocanaliculitis
						Leukocytosis																														Dacryocystitis
						Leukopenia																														Dacryostenosis acquired
						Leukostasis																														Punctate keratitis
						Lymphocytic leukaemia																														Refraction disorder
						Lymphocytosis
						Malaria
						Malignant hypertension
						Mantle cell lymphoma
						Mean cell volume increased
						Mean platelet volume decreased
						Metabolic acidosis
						Metabolic alkalosis
						Methaemoglobinaemia
						Microangiopathic haemolytic anaemia
						Microcytic anaemia
						Microcytosis
						Monoclonal gammopathy
						Monocyte count decreased
						Monocyte count increased
						Monocytosis
						N-acetylglutamate synthase deficiency
						Neutropenia
						Neutropenic infection
						Neutropenic sepsis
						Neutrophil count decreased
						Neutrophil count increased
						Neutrophil percentage increased
						Neutrophilia
						Non-Hodgkin's lymphoma
						Normochromic normocytic anaemia
						Oxygen saturation decreased
						PCO2
						Pancytopenia
						Paraproteinaemia
						Paroxysmal nocturnal haemoglobinuria
						Phlebitis
						Phlebitis superficial
						Plasmodium falciparum infection
						Platelet aggregation abnormal
						Platelet aggregation increased
						Platelet aggregation inhibition
						Platelet count abnormal
						Platelet count decreased
						Platelet count normal
						Platelet disorder
						Platelet dysfunction
						Platelet production decreased
						Plateletcrit decreased
						Poikilocytosis
						Polycythaemia
						Protein C deficiency
						Prothrombin level abnormal
						Prothrombin level decreased
						Prothrombin level increased
						Prothrombin time abnormal
						Prothrombin time ratio
						Prothrombin time shortened
						Pseudo-Bartter syndrome
						Pseudocholinesterase deficiency
						Pseudohyperkalaemia
						Red blood cell abnormality
						Red blood cell count decreased
						Red blood cell count increased
						Red blood cell disorders
						Red blood cell sedimentation rate increased
						Red blood cells semen positive
						Red cell distribution width increased
						Refractory cytopenia with unilineage dysplasia
						Serum ferritin decreased
						Serum ferritin increased
						Shift to the left
						Shock haemorrhagic
						Shock hypoglycaemic
						Sulphaemoglobinaemia
						Superior sagittal sinus thrombosis
						T-cell lymphoma
						Thrombocytopenia
						Thrombocytopenic purpura
						Thrombocytosis
						Thrombophlebitis
						Thrombophlebitis superficial
						Thrombosis
						Thrombosis in device
						Thrombotic microangiopathy
						Thrombotic thrombocytopenic purpura
						Transfusion reaction
						Transverse sinus thrombosis
						Type 1 diabetes mellitus
						Type 2 diabetes mellitus
						Type IIa hyperlipidaemia
						Viraemia
						Vitamin B12 deficiency
						Volume blood increased
						Warm type haemolytic anaemia
						Alkalosis
						Alkalosis hypochloraemic
						Alkalosis hypokalaemic
						Calcium intoxication
						Diabetic hyperglycaemic coma
						Diabetic hyperosmolar coma
						Diabetic ketoacidosis
						Ketosis
[truncated: 12 more columns]

## Sheet: organ-wise
bone	joints & collagen(connective tissues)	teeth	muscles	tendon	heart	blood	blood vessels	arteries	spleen	bone marrow	lymph nodes	tonsils	misc_immune	mouth	salivary glands	throat	oesophagus	stomach	small intestine	large intestine	liver	pancreas	rectum	anus	gastrointestinal tract	thyroid	adrenal	pituitary gland	parathyroids	brain	spinal cord	neurological	misc_neurological	psychiatric	motor	eyes	ears	tongue	nose	lungs	bronchi	misc_respiratory	kidneys	urinary bladder	gall bladder	prostate glands	urethra	misc_excretory	genitalia
Ankle fracture	Arthralgia	Alveolar osteitis	Asthenia	Tendinous contracture	Acute coronary syndrome	Abnormal clotting factor	Angiopathy	Arterial disorder	Hypersplenism	Aplastic anaemia	Lymph node abscess	Acute tonsillitis	Hypersensitivity	Burning mouth syndrome	Parotid duct obstruction	Aphonia	Aphagia	Abdominal abscess	Anastomotic ulcer	Caecitis	5'nucleotidase increased	Adenocarcinoma pancreas	Barium impaction	Abnormal faeces	Gastrointestinal candidiasis	Anaplastic thyroid cancer	Addison's disease	Hypopituitarism	Parathyroid disorder	Gastric atony	Ankylosing spondylitis	Acute stress disorder	Hyperaesthesia	Akathisia	Abasia	Abnormal sensation in eye	Auricular swelling	Ageusia	Acute sinusitis	Acute interstitial pneumonitis	Adenovirus infection	Hiccups	Acute phosphate nephropathy	Asymptomatic bacteriuria	Bile duct cancer	Free prostate-specific antigen increased	Calculus ureteric	Hydroureter	Genital burning sensation
Atypical femur fracture	Arthritis	Bruxism	Asthenic conditions	Tendon disorder	Acute myocardial infarction	Acetonaemia	Application site haematoma	Arterial insufficiency	Spleen disorder	Bone marrow disorder	Lymph node pain	Peritonsillar abscess	Hypogammaglobulinaemia	Dry mouth	Parotid gland enlargement	Breath holding	Barrett's oesophagus	Abdominal adhesions	Cryptosporidiosis infection	Clostridium difficile colitis	Acute hepatic failure	Alcoholic pancreatitis	Change of bowel habit	Anal abscess	Gastrointestinal carcinoma	Anti-thyroid antibody positive	Adrenal atrophy	Pituitary haemorrhage	Parathyroid tumour	Acute disseminated encephalomyelitis	Anterior spinal artery syndrome	Akinaesthesia	Hypervigilance	Alcoholic psychosis	Action tremor	Accommodation disorder	Cerumen impaction	Atrophic glossitis	Allergic sinusitis	Acute pulmonary oedema	Bronchial disorder	Hyperventilation	Acute prerenal failure	Atonic urinary bladder	Bile duct disorders	Hormone-dependent prostate cancer	Urethral discharge	Hypercalciuria	Genital candidiasis
Atypical fracture	Arthritis infective	Dental caries	Blood magnesium decreased	Tendon injury	Adams-Stokes syndrome	Acquired haemophilia	Arteriosclerosis	Arterial occlusive disease	Spleen palpable	Bone marrow granuloma	Lymphadenitis	Peritonsillitis	Immune system disorder	Foot and mouth disease	Parotid gland inflammation	Breath odour	Erosive oesophagitis	Abdominal discomfort	Diverticulum intestinal	Colitis ischaemic	Acute yellow liver atrophy	Amylase decreased	Colon cancer	Anal atresia	Gastrointestinal disorder	Basedow's disease	Adrenal disorder	Pituitary infarction	Parathyroid tumour benign	Agnosia	Arachnoiditis	Akinesia	Hypoaesthesia	Amnesia	Apraxia	Altered visual depth perception	Deafness	Dysgeusia	Anosmia	Acute respiratory distress syndrome	Bronchial haemorrhage	Hypopnoea	Albumin urine present	Bacterial prostatitis	Bile duct neoplasms malignant	Neoplasm prostate	Urethral disorder	Hypocalciuria	Genital discharge
Bone and joint infections	Arthropathy	Dental discomfort	Blood magnesium increased	Tendon pain	Angina pectoris	Activated partial thromboplastin time prolonged	Arteriovenous fistula	Arterial spasm	Splenic infarction	Bone marrow toxicity	Lymphadenopathy	Tonsillar disorder	Immunodeficiency	Mouth haemorrhage	Parotitis	Breath sounds abnormal	Gastrooesophageal reflux disease	Abdominal distension	Duodenitis	Colitis microscopic	Alanine aminotransferase abnormal	Amylase increased	Colorectal cancer	Anal cancer	Gastrointestinal fistula	Blood thyroid stimulating hormone decreased	Adrenal gland cancer	Pituitary tumour	Blood parathyroid hormone increased	Altered state of consciousness	Back disorder	Anaesthetic complication neurological	Hypoaesthesia oral	Amnestic symptoms	Asterixis	Amaurosis	Deafness bilateral	Epiglottitis	Bradyarrhythmia	Acute respiratory failure	Bronchial hyperreactivity	Hypoventilation	Albuminuria	Bacteriuria	Bile duct stenosis	Prostate cancer	Urethral haemorrhage	Hyposthenuria	Genital discomfort
Bone cancer metastatic	Chondrolysis	Dentofacial anomaly	Cataplexy	Tendon rupture	Angina unstable	Activated partial thromboplastin time shortened	Bleeding time prolonged	Arteritis	Splenic peliosis	Chronic graft versus host disease	Lymphocyte count abnormal	Tonsillar hypertrophy	Immunology test	Mouth injury	Saliva altered	Dry throat	Gastrooesophageal sphincter insufficiency	Abdominal hernia	Duodenitis haemorrhagic	Colitis	Alanine aminotransferase increased	Hyperamylasaemia	Colorectal cancer metastatic	Anal candidiasis	Gastrointestinal fungal infection	Blood thyroid stimulating hormone increased	Adrenal haemorrhage	Pituitary tumour benign	Hypoparathyroidism	Anaplastic astrocytoma	Back injury	Areflexia	Illusion	Abnormal behaviour	Ataxia	Amaurosis fugax	Deafness neurosensory	Glossitis	Chronic sinusitis	Alveolar proteinosis	Bronchial obstruction	Lower respiratory tract infection	Aminoaciduria	Benign prostatic hyperplasia	Biliary colic	Prostate cancer metastatic	Urethral obstruction	Ketonuria	Genital disorder female
Bone density decreased	Chondrocalcinosis	Fluorosis	Ciliary muscle spasm	Tendonitis	Arrhythmia	Acute leukaemia	Calciphylaxis	Artery dissection	Splenic rupture	Febrile bone marrow aplasia	Lymphocyte count decreased	Tonsillitis	Immunosuppressant drug level increased	Mouth ulceration	Salivary duct obstruction	Dysaesthesia pharynx	Gastrooesophagitis	Abdominal infection	Enteritis	Colonic abscess	Allergic hepatitis	Insulinoma	Constipation	Anal fissure	Gastrointestinal haemorrhage	Blood triglycerides decreased	Adrenal insufficiency	Pituitary-dependent Cushing's syndrome	Hyperparathyroidism	Anencephaly	Back pain	Aura	Motion sickness	Activation syndrome	Athetosis	Amblyopia	Deafness permanent	Glossodynia	Epistaxis	Alveolitis allergic	Bronchial secretion retention	Measles	Albumin globulin ratio abnormal	Bladder and urethral symptoms	Biliary fibrosis	Prostate examination abnormal	Urethral pain	Lower urinary tract symptoms	Genital disorder male
Bone development abnormal	Chondrodystrophy	Gingival abscess	Clonus	Tenosynovitis	Arrhythmia supraventricular	Acute lymphocytic leukaemia	Carotid artery occlusion	Carotid bruit	Splenomegaly	Graft versus host disease	Lymphocyte count increased		Immunosuppression	Oedema mouth	Salivary gland conditions	Dysphagia	Odynophagia	Abdominal injury	Enterocolitis	Congenital megacolon	Ammonia increased	Lipase abnormal	Cytomegalovirus colitis	Anal fistula	Gastrointestinal hypermotility	Congenital hypothyroidism	Adrenergic syndrome	Prolactinoma	Hyperparathyroidism primary	Aneurysm	Brachial plexus injury	Autonomic nervous system imbalance	Oscillopsia	Acute psychosis	Automatism	Angle closure glaucoma	Deafness transitory	Hypogeusia	Extranodal NK/T-cell lymphoma, nasal type	Alveolitis	Bronchial ulceration	Mediastinum neoplasm	Angiomyolipoma	Bladder cancer	Biliary tract disorder	Prostate induration	Urethral stenosis	Malignant neoplasm of renal pelvis	Genital haemorrhage
Bone disorder	Chondropathy	Gingival bleeding	Cogwheel rigidity	Infective tenosynovitis	Arteriosclerosis coronary artery	Acute myeloid leukaemia	Carotid artery stenosis	Carotid pulse		Marrow hyperplasia	Lymphocyte transformation test positive		Lymphangitis	Leukoplakia oral	Salivary gland disorder	Dysphonia	Oesophageal achalasia	Abdominal neoplasm	Enterocolitis infectious	Large intestinal haemorrhage	Alanine aminotransferase decreased	Lipase increased	Cytomegalovirus gastritis	Anal haemorrhage	Gastrointestinal hypomotility	Hyperthyroidism	Adrenocortical insufficiency acute	Acromegaly	Hyperparathyroidism secondary	Aphasia	Coccydynia	Autonomic neuropathy	Parosmia	Adjustment disorder	Bedridden	Anophthalmos	Deafness unilateral	Leukoplakia	Goitre	Antitussive therapy	Bronchiectasis	Neonatal tachypnoea	Anuria	Bladder dilatation	Cholangiocarcinoma	Prostate infection	Urethral syndrome	Microalbuminuria	Genital herpes
Bone lesion	Collagen disorder	Gingival blister	Compartment syndrome	Rotator cuff syndrome	Arteriospasm coronary	Acute promyelocytic leukaemia	Carotid artery thrombosis	Carotid sinus syndrome		Myelodysplastic syndrome	Anaplastic large-cell lymphoma		Lymphatic disorder	Oral candidiasis	Salivary gland enlargement	Herpangina	Oesophageal atresia	Aerophagia	Fructose intolerance	Large intestinal obstruction	Aspartate aminotransferase increased	Pancreatic abscess	Cytomegalovirus hepatitis	Anal inflammation	Gastrointestinal infection	Hypothyroidism	Adenoma benign	Antidiuretic hormone abnormality		Astrocytoma	Intervertebral disc degeneration	Axonal neuropathy	Sensorimotor disorder	Affective disorder	Bradykinesia	Anterior chamber cell	Dysacusis	Protrusion tongue	Hyposmia	Apnoea	Bronchiolitis	Nocturnal dyspnoea	Azotaemia	Bladder discomfort	Cholangitis	Prostatic acid phosphatase increased	Urethritis	Micturition disorder	Genital hypoaesthesia
Bone metabolism disorder	Collagen-vascular disease	Gingival disorder	Congenital musculoskeletal anomaly	Trigger finger	Atrial fibrillation	Acute promyelocytic leukaemia differentiation syndrome	Diabetic vascular disorder	Congenital arterial malformation		Myelodysplastic syndrome transformation	Burkitt's lymphoma		Lymphocele	Oral discomfort	Salivary gland pain	Laryngeal cancer	Oesophageal candidiasis	Abdominal pain	Functional gastrointestinal disorder	Large intestinal ulcer	Autoimmune hepatitis	Pancreatic carcinoma	Cytomegalovirus infection	Anal pruritus	Gastrointestinal inflammation	Papillary thyroid cancer	Blood cortisol decreased	Ectopic ACTH syndrome		Attention deficit/hyperactivity disorder	Intervertebral disc disorder	Benign intracranial hypertension	Sensory disturbance	Agoraphobia	Buccoglossal syndrome	Anterior chamber flare	Ear and labyrinth disorders	Swollen tongue	Intranasal hypoaesthesia	Aspergilloma	Bronchioloalveolar carcinoma	Obstructive airways disorder	BK virus infection	Bladder disorder	Cholangitis sclerosing	Prostatic adenoma	Urethritis noninfective	Nocturia	Genital infection
Bone neoplasm	Congenital joint malformation	Gingival erythema	Convulsion		Atrial flutter	Alcohol poisoning	Disseminated intravascular coagulation	Leriche syndrome		Myelofibrosis			Lymphoedema	Oral disorder	Salivary hypersecretion	Laryngeal disorder	Oesophageal carcinoma	Abdominal pain lower	Gastrinoma	Large intestine perforation	Benign hepatic neoplasm	Pancreatic disorder	Cytomegalovirus syndrome	Anal skin tags	Gastrointestinal inflammatory conditions	Primary hypothyroidism	Blood cortisol increased	Growth accelerated		Brain abscess	Intervertebral disc protrusion	Blood sodium abnormal	Sensory loss	Anhedonia	Catatonia	Anterior chamber inflammation	Ear canal erythema	Taste disorders	Nasal congestion	Aspergillus infection	Bronchitis	Orthopnoea	Blood creatine increased	Bladder diverticulum	Cholecystitis	Prostatic disorder		Pelvi-ureteric obstruction	Genital infection fungal
Bone pain	Connective tissue disorder	Gingival hyperplasia	Convulsion neonatal		Atrial hypertrophy	Agranulocytosis	Embolism	Mean arterial pressure		Myeloid leukaemia			Lymphoma	Oral fungal infection	Sialoadenitis	Laryngeal haemorrhage	Oesophageal discomfort	Abdominal pain upper	Ileal perforation	Large intestine polyp	Bilirubin conjugated increased	Pancreatic enzymes abnormal	Cytomegalovirus viraemia	Anal spasm	Gastrointestinal malformation	Thyroglobulin increased	Glucocorticoids decreased	Growth retardation		Brain cancer metastatic	Intervertebral discitis	Blood sodium increased	Carpal tunnel syndrome	Anosognosia	Chorea	Anterior chamber pigmentation	Ear congestion	Tongue blistering	Nasal discomfort	Aspiration	Bronchitis bacterial	Painful respiration	Blood creatine phosphokinase MB increased	Bladder dysfunction	Cholecystitis acute	Prostatic dysplasia		Pollakiuria	Genital infection male
Bone sarcoma	Connective tissue inflammation	Gingival hypertrophy	Drooling		Atrial septal defect	Anaemia	Embolism arterial	Mean arterial pressure decreased		Myeloid metaplasia			Lymphoma cutis	Oral herpes	Sjogren's syndrome	Laryngeal neoplasm	Oesophageal disorder	Abdominal rigidity	Ileal ulcer	Megacolon	Blood bilirubin abnormal	Pancreatic enzymes increased	Dyschezia	Anal sphincter atony	Gastrointestinal motility disorder	Thyroid adenoma	Mineralocorticoid deficiency	Hyperadrenocorticism		Brain herniation	Kyphosis	Bradyphrenia	Decreased vibratory sense	Bipolar I disorder	Choreoathetosis	Aphakia	Ear discomfort	Tongue coated	Nasal disorder	Asthma	Bronchitis viral	Parainfluenzae virus infection	Blood creatine phosphokinase MM increased	Bladder fibrosis	Cholecystitis and cholelithiasis	Prostatic pain		Polyuria	Genital injury
Brown tumour	Developmental hip dysplasia	Gingival infection	Drug withdrawal convulsions		Atrial tachycardia	Anaemia macrocytic	Embolism venous	Peripheral arterial occlusive disease		Myeloproliferative disorder			Lymphopenia	Oral infection	Submandibular mass	Laryngeal oedema	Oesophageal haemorrhage	Abdominal sepsis	Ileitis	Neutropenic colitis	Blood bilirubin decreased	Pancreatic insufficiency	Faecal incontinence	Anorectal discomfort	Gastrointestinal necrosis	Thyroid cancer	Secondary adrenocortical insufficiency	Secondary hypogonadism		Brain hypoxia	Lhermitte's sign	Cauda equina syndrome	Febrile convulsion	Bipolar disorder	Diplegia	Arcus lipoides	Ear disorder	Tongue discolouration	Nasal dryness	Atelectasis	Bronchopneumonia	Persistent foetal circulation	Blood creatine phosphokinase abnormal	Bladder irritation	Cholecystitis chronic	Prostatic specific antigen increased		Prostatism	Genital lesion
Calcium deficiency	Fasciitis	Gingival oedema	Emprosthotonus		Atrioventricular block	Anaemia megaloblastic	Excessive granulation tissue	Peripheral artery aneurysm		Polycythaemia vera			Lymphoproliferative disorder	Oral mucosa erosion		Laryngeal pain	Oesophageal irritation	Abdominal strangulated hernia	Ileus	Pseudomembranous colitis	Blood bilirubin increased	Pancreatic necrosis	Faecaloma	Anorectal disorder	Gastrointestinal neoplasm	Thyroid disorder	Steroid withdrawal syndrome			Brain injury	Lordosis	Central nervous system haemorrhage	Vestibular disorder	Confusion postoperative	Dyskinesia	Arteriosclerotic retinopathy	Ear disorders NEC	Tongue disorder	Nasal inflammation	Atypical pneumonia	Bronchopneumopathy	Pertussis	Blood creatine phosphokinase increased	Bladder neck obstruction	Cholecystitis infective	Prostatitis		Pyuria	Genital pain
Clavicle fracture	Fibroma	Gingival pain	Epicondylitis		Atrioventricular block complete	Anaemia neonatal	Gangrene	Peripheral artery stenosis		Pseudolymphoma			Lymphorrhoea	Oral mucosal blistering		Laryngitis	Oesophageal motility disorder	Abdominal symptom	Ileus paralytic	Toxic dilatation of intestine	Blood bilirubin normal	Pancreatic neoplasm	Faeces discoloured	Enterobiasis	Gastrointestinal obstruction	Thyroid function test abnormal	Hypoaldosteronism			Brain neoplasm	Lumbar radiculopathy	Central nervous system infection		Confusional state	Dystonia	Asthenopia	Ear haemorrhage	Tongue dry	Nasal mucosal disorder	Chest X-ray abnormal	Bronchopulmonary aspergillosis	Productive cough	Blood creatinine abnormal	Bladder necrosis	Cholelithiasis	Prostatomegaly		Strangury	Genital rash
Compression fracture	Fibrosis	Gingival recession	Extremity contracture		Atrioventricular block first degree	Anaemia postoperative	Gas gangrene	Peripheral artery thrombosis		Refractory anaemia with an excess of blasts			Lymphostasis	Oral mucosal discolouration		Laryngospasm	Oesophageal neoplasm	Abdominal tenderness	Inflammatory bowel disease	Anastomotic leak	Blood bilirubin unconjugated increased	Pancreatic pseudocyst	Faeces hard	Faecal incontinence	Gastrointestinal pain	Thyroid neoplasm				Brain neoplasm benign	Meningocele	Central nervous system neoplasm		Delusion	Extrapyramidal disorder	Blepharal pigmentation	Ear infection	Tongue geographic	Nasal obstruction	Chest X-ray normal	Bronchopulmonary dysplasia	Respiration abnormal	Blood creatinine decreased	Bladder neoplasm	Cholestasis			Ureteral spasm	Genital swelling
Craniosynostosis	Joint contracture	Gingival swelling	Extremity necrosis		Atrioventricular block second degree	Anaemia vitamin B12 deficiency	Graft thrombosis			Reticulocytopenia			Malignant histiocytosis	Oral mucosal exfoliation		Laryngotracheal oedema	Oesophageal obstruction	Abdominal wall abscess	Infrequent bowel movements	Clostridium colitis	Budd-Chiari syndrome	Pancreatitis	Frequent bowel movements	Flatulence	Gastrointestinal perforation	Thyroiditis				Brain oedema	Meningomyelocele	Central nervous system stimulation		Delusional disorders	Familial tremor	Blepharitis	Ear malformation	Tongue neoplasm	Nasal odour	Chest discomfort	Bronchospasm	Respiratory acidosis	Blood creatinine increased	Bladder pain	Cholestatic liver injury			Ureteric cancer	Genital ulceration
Dactylitis	Joint crepitation	Gingival ulceration	Fibromyalgia		Atrioventricular dissociation	Anaemias NEC	Granulomatosis with polyangiitis			Reticulocytosis			Mixed connective tissue disease	Oral neoplasm		Nasopharyngeal cancer	Oesophageal oedema	Acute abdomen	Intestinal diaphragm disease	Colonic pseudo-obstruction	Choluria	Pancreatitis acute	Occult blood positive	Haemorrhoidal haemorrhage	Gastrointestinal signs and symptoms	Thyrotoxic crisis				Brain stem glioma	Metastases to spine	Cognitive disorder		Delusional perception	Freezing phenomenon	Blepharitis allergic	Ear pain	Tongue neoplasm malignant stage unspecified	Nasal oedema	Chest pain	Bronchospasm paradoxical	Respiratory alkalosis	Blood creatinine normal	Bladder spasm	Colitis ulcerative			Ureteric obstruction	Gonorrhoea
Epiphyses premature fusion	Joint dislocation	Gingivitis	Floppy infant		Blood cholesterol abnormal	Anaemias haemolytic immune	Haemangioma			Sideroblastic anaemia			Pityriasis lichenoides et varioliformis acuta	Oral neoplasm benign		Oropharyngeal blistering	Oesophageal pain	Ascites	Intestinal haemorrhage	Diverticular perforation	Chronic hepatic failure	Pancreatitis chronic	Post procedural constipation	Haemorrhoids	Gastrointestinal signs and symptoms NEC	Thyroxine decreased				Brain stem haemorrhage	Myelitis	Complex regional pain syndrome		Depersonalisation	Gait disturbance	Blepharospasm	Ear pruritus	Tongue oedema	Nasal polyps	Cheyne-Stokes respiration	Bronchostenosis	Respiratory arrest	Blood phosphorus increased	Bladder stenosis	Congenital absence of bile ducts			Ureteritis	Pruritus genital
Epiphysiolysis	Joint effusion	Implant site pain	Grand mal convulsion		Blood cholesterol decreased	Angioimmunoblastic T-cell lymphoma	Haemangioma congenital			White blood cell count abnormal			Rheumatoid arthritis	Oral pain		Oropharyngeal candidiasis	Oesophageal perforation	Benign gastrointestinal neoplasm	Intestinal infarction		Chronic hepatitis	Pancreatitis haemorrhagic	Proctalgia	Perineal abscess	Gastrointestinal sounds abnormal	Thyroxine free decreased				Brain stem syndrome	Myelitis transverse	Congenital central nervous system anomaly		Depressed level of consciousness	Hemiparesis	Blindness	Eustachian tube disorder	Tongue paralysis	Nasal septum deviation	Choking	Cough	Respiratory depression	Blood potassium increased	Blood urine	Deficiency of bile secretion			Ureterostomy site discomfort	Suprapubic pain
Exostosis	Joint hyperextension	Implant site reaction	Groin pain		Blood cholesterol increased	Anisocytosis	Haemorrhage			White blood cell count decreased			Systemic lupus erythematosus	Oral papilloma		Oropharyngeal discomfort	Oesophageal rupture	Bezoar	Intestinal infections		Chronic hepatitis B	Pancreatitis necrotising	Proctitis	Perineal injury	Gastrointestinal stoma complication					Cerebellar ataxia	Opisthotonus	Conversion disorder		Depressed mood	Hemiplegia	Blindness cortical	External ear disorder	Tongue pigmentation	Nasal septum disorder	Choking sensation	Cough decreased	Respiratory depth increased	Blood urea abnormal	Blood urine present	Gallbladder cancer			Urge incontinence	Congenital genital malformation
Extraskeletal ossification	Joint injury	Pulpitis dental	Hypotonia		Blood triglycerides increased	Antibody test negative	Haemorrhage in pregnancy			White blood cell count increased			Vitamin B6 deficiency	Oral pruritus		Oropharyngeal pain	Oesophageal spasm	Blood gastrin increased	Intestinal ischaemia		Cirrhosis alcoholic		Proctitis herpes	Perineal pain	Gastrointestinal stromal tumour					Cerebellar atrophy	Post lumbar puncture syndrome	Copper deficiency		Depression	Hyperkinesia	Blindness day	Hearing impaired	Tongue spasm	Nasal septum perforation	Chronic obstructive pulmonary disease	Croup infectious	Respiratory disorder	Blood urea decreased	Calculus bladder	Gallbladder disorder			Urinary abnormalities	Hypogonadism
Facial bones fracture	Joint instability	Sensitivity of teeth	Hypotonia neonatal		Bradycardia	Antibody test positive	Haemorrhage subcutaneous			White blood cell disorder			X-linked lymphoproliferative syndrome	Oral pustule		Oropharyngeal spasm	Oesophageal stenosis	Central obesity	Intestinal mass		Drug-induced liver injury		Proctitis ulcerative	Perirectal abscess	Gastrointestinal toxicity					Cerebellar infarction	Pyramidal tract syndrome	Cranial nerve disorder		Depression suicidal	Hyperreflexia	Blindness transient	Hyperacusis	Tongue ulceration	Nasal septum ulceration	Disseminated tuberculosis	Increased bronchial secretion	Respiratory disorder neonatal	Blood urea increased	Calculus urinary	Gallbladder polyp			Urinary hesitation
Femoral neck fracture	Joint lock	Teething	Infective myositis		Bradycardia foetal	Antinuclear antibody increased	Haemorrhage urinary tract			Aplasia pure red cell			Acquired immunodeficiency syndrome	Oral toxicity		Oropharyngeal squamous cell carcinoma	Oesophageal ulcer	Cloacal exstrophy	Intestinal obstruction		Foetor hepaticus		Proctocolitis	Steatorrhoea	Gastrointestinal tract irritation					Cerebellar syndrome	Radiation myelopathy	Cranial nerve paralysis		Depressive symptom	Hypokinesia	Blindness unilateral	Inner ear disorder		Nasal ulcer	Dyspnoea	Increased viscosity of bronchial secretion	Respiratory disorders NEC	Blood urea normal	Chromaturia				Urinary incontinence
Femur fracture	Joint range of motion decreased	Temporomandibular joint syndrome	Intermittent claudication		Brugada syndrome	Antinuclear antibody positive	Haemorrhagic anaemia			Langerhans' cell histiocytosis			Acute graft versus host disease	Oromandibular dystonia		Oropharyngeal swelling	Oesophageal varices haemorrhage	Diverticulitis	Intestinal perforation		Gamma-glutamyltransferase increased		Rectal abscess		Gastrointestinal ulcer					Cerebral arteriosclerosis	Radicular pain	Demyelinating polyneuropathy		Derealisation	Hyporeflexia	Cataract	Labyrinthitis		Nasopharyngitis	Dyspnoea at rest	Mendelson's syndrome	Respiratory distress	Blood uric acid abnormal	Congenital genitourinary abnormality				Urinary sediment abnormal
Foot fracture	Joint related signs and symptoms	Tooth abscess	Leiomyoma		Bundle branch block	Aortic aneurysm	Haemorrhagic disorder						Allergic conditions	Pain in jaw		Pharyngeal disorder	Oesophagitis	Duodenal perforation	Intestinal stenosis		Gilbert's syndrome		Rectal cancer		Gastrointestinal ulcer haemorrhage					Cerebral arteritis	Radiculitis	Demyelination		Dysphoria	Immobile	Cataract conditions	Low set ears		Paranasal sinus hypersecretion	Dyspnoea exertional	Obliterative bronchiolitis	Respiratory failure	Blood uric acid decreased	Congenital vesicoureteric reflux				Urinary sediment present
Fracture	Joint stiffness	Tooth discolouration	Masked facies		Bundle branch block left	Aortic aneurysm rupture	Haemorrhagic erosive gastritis						Allergic granulomatous angiitis	Periodontal destruction		Pharyngeal erythema	Oesophagitis ulcerative	Duodenal ulcer	Intestinal ulcer		Granulomatous liver disease		Rectal discharge		Gastrointestinal ulcer perforation					Cerebral artery embolism	Radiculopathy	Developmental coordination disorder		Eating disorder	Monoparesis	Cataract cortical	Meniere's disease		Rhinalgia	Dyspnoea paroxysmal nocturnal	Organising pneumonia	Respiratory moniliasis	Blood uric acid increased	Contracted bladder				Urinary tract disorder
Hand fracture	Joint swelling	Tooth disorder	Mastication disorder		Bundle branch block right	Aortic arteriosclerosis	Haemorrhagic stroke						Antineutrophil cytoplasmic antibody positive	Periodontal disease		Pharyngeal haemorrhage	Radiation oesophagitis	Duodenal ulcer haemorrhage	Intussusception		Hepatic adenoma		Rectal haemorrhage		Lower gastrointestinal haemorrhage					Cerebral artery stenosis	Sacroiliitis	Diabetic autonomic neuropathy		Echolalia	Monoplegia	Cataract diabetic	Middle ear effusion		Rhinitis	Effusion	Tracheobronchitis	Respiratory paralysis	Chronic allograft nephropathy	Crystal urine present				Urinary tract infection
High turnover osteopathy	Ligament injury	Tooth erosion	Muscle atrophy		C-reactive protein increased	Aortic bruit	Haemorrhagic urticaria						Autoimmune disorder	Periodontitis		Pharyngeal lesion	Regurgitation	Duodenal ulcer perforation	Irritable bowel syndrome		Hepatic angiosarcoma		Rectal polyp		Malabsorption					Cerebral atrophy	Scoliosis	Diabetic neuropathy		Euphoric mood	Motor dysfunction	Cataract nuclear	Myringitis		Rhinitis allergic	Emphysema		Respiratory rate decreased	Congenital cystic kidney disease	Crystalluria				Urinary tract infection fungal
Hip fracture	Ligament sprain	Tooth fracture	Muscle contractions involuntary		Cardiac amyloidosis	Aortic disorder	Hamartoma						Beta 2 microglobulin increased	Stomatitis		Pharyngeal oedema	Retching	Dysentery	Lactase deficiency		Hepatic artery thrombosis		Rectal prolapse		Mallory-Weiss syndrome					Cerebral haematoma	Senile ankylosing vertebral hyperostosis	Dysarthria		Fear	Motor neurone disease	Cataract subcapsular	Otitis externa		Rhinitis atrophic	Endotracheal intubation complication		Respiratory syncytial virus infection	Congenital hydronephrosis	Cystitis				Urinary tract obstruction
Humerus fracture	Monarthritis	Tooth hypoplasia	Muscle contracture		Cardiac arrest	Aortic dissection	Henoch-Schonlein purpura						Decreased immune responsiveness	Stomatitis necrotising		Pharyngitis	Varices oesophageal	Dyspepsia	Mesenteric artery thrombosis		Hepatic atrophy		Rectal spasm		Melaena					Cerebral haemorrhage	Spina bifida	Eclampsia		Hallucination	Movement disorder	Cataract traumatic	Otitis media		Rhinitis perennial	Eosinophilic pneumonia		Respiratory tract congestion	Congenital renal cyst	Cystitis haemorrhagic				Urinary tract pain
Hypertrophic osteoarthropathy	Neuropathic arthropathy	Tooth infection	Muscle enzyme increased		Cardiac death	Aortic embolus	Heparin-induced thrombocytopenia						End stage AIDS	Thirst		Pharyngitis streptococcal		Dyspeptic signs and symptoms	Mesenteric occlusion		Hepatic cancer		Rectal tenesmus		Pneumatosis					Cerebral hypoperfusion	Spina bifida occulta	Encephalitis cytomegalovirus		Hallucination, auditory	Multifocal motor neuropathy	Chalazion	Otitis media acute		Rhinitis seasonal	Forced expiratory volume decreased		Respiratory tract haemorrhage	Costovertebral angle tenderness	Cystitis interstitial				Urinary tract signs and symptoms
Hypophosphataemic rickets	Ochronosis	Tooth injury	Muscle fatigue		Cardiac discomfort	Aortic rupture	Hyperaemia						Food allergy	Aphthous stomatitis		Throat irritation		Epigastric discomfort	Mesenteric vascular insufficiency		Hepatic cancer metastatic		Rectal ulcer		Pneumatosis intestinalis					Cerebral infarction	Spinal anaesthesia	Epidural lipomatosis		Hallucination, tactile	Paralysis	Chemical eye injury	Otitis media chronic		Rhinitis ulcerative	Gastroenteritis adenovirus		Respiratory tract infection	Creatinine renal clearance decreased	Cystitis noninfective				Urine abnormality
Knee deformity	Periarthritis	Tooth loss	Muscle fibrosis		Cardiac disorder	Aortic valve incompetence	Hypertension						Lupus-like syndrome	Chapped lips		Throat tightness		Exomphalos	Postoperative ileus		Hepatic cirrhosis		Rectocele		Post procedural diarrhoea					Cerebral ischaemia	Spinal compression fracture	Epilepsy		Hallucination, visual	Paralysis flaccid	Chloropsia	Otorrhoea		Rhinorrhoea	Globulins decreased		Respiratory tract infection viral	Diabetes insipidus	Cystitis viral				Urine analysis abnormal
Lower limb fracture	Periostitis	Tooth malformation	Muscle haemorrhage		Cardiac enzymes increased	Aortic valve sclerosis	Hypertensive crisis						Mastocytosis	Congenital oral malformation		Viral pharyngitis		Food poisoning	Protein-losing gastroenteropathy		Hepatic congestion		Defaecation urgency		Pyloric stenosis					Cerebral thrombosis	Spinal cord compression	Essential tremor		Hallucinations, mixed	Paraparesis	Chorioretinitis	Otosalpingitis		Sinobronchitis	Goodpasture's syndrome		Respiratory tract oedema	Diabetes mellitus	Dysuria				Urine calcium increased
Metaphyseal dysplasia	Polyarteritis nodosa	Toothache	Muscle injury		Cardiac failure	Aortic valve stenosis	Injection site haematoma						Plasma cell leukaemia	Lip blister				Fungal peritonitis	Small intestinal obstruction		Hepatic cyst				Reflux gastritis					Cerebral vasoconstriction	Spinal cord disorder	Facial paresis		Hangover	Paraplegia	Chorioretinopathy	Ototoxicity		Sinus congestion	Graft dysfunction		Serositis	Diabetes mellitus inadequate control	Enuresis				Urine electrolytes abnormal
Multiple fractures	Polyarthritis		Muscle mass		Cardiac failure acute	Arterial thrombosis	Injection site thrombosis						Post transplant lymphoproliferative disorder	Lip dry				Gastric atony	Small intestinal perforation		Hepatic encephalopathy				Small bowel angioedema					Cerebral venous thrombosis	Spinal cord haemorrhage	Facial spasm		Hostility	Paresis	Choroidal detachment	Tympanic membrane disorder		Sinus disorder	Histoplasmosis		Severe acute respiratory syndrome	Diabetic nephropathy	Eosinophilic cystitis				Urine flow decreased
Osteitis	Rheumatic disorder		Muscle necrosis		Cardiac failure congestive	Arteriovenous fistula thrombosis	Ischaemia						Serum sickness	Lip haemorrhage				Gastric cancer	Small intestine ulcer		Hepatic enzyme abnormal				Sphincter of Oddi dysfunction					Cerebrospinal fluid leakage	Spinal cord infarction	Glabellar reflex abnormal		Hypnagogic hallucination	Parkinson's disease	Choroidal effusion	Tympanic membrane hyperaemia		Sinus operation	Hydrothorax		Snoring	Fanconi syndrome	Genitourinary tract infection				Urine ketone body present
Osteoarthritis	Sarcoma		Muscle relaxant therapy		Cardiac failure high output	Aspartate aminotransferase decreased	Lividity						Type III immune complex mediated reaction	Lip oedema				Gastric dilatation	Strongyloidiasis		Hepatic enzyme decreased				Upper gastrointestinal haemorrhage					Cerebrovascular accident	Spinal cord injury	Guillain-Barre syndrome		Hypnopompic hallucination	Parkinsonian gait	Choroiditis	Tympanic membrane perforation		Sneezing	Idiopathic pneumonia syndrome		Sputum discoloured	Fanconi syndrome acquired	Genitourinary tract neoplasm				Urine odour abnormal
Osteocalcin increased	Synovitis		Muscle rigidity		Cardiac fibrillation	Aspartate aminotransferase normal	Low density lipoprotein increased							Lip pain				Gastric disorder	Thrombosis mesenteric vessel		Hepatic enzyme increased				Viral diarrhoea					Cerebrovascular disorder	Spinal cord paralysis	Hyperpathia		Hypomania	Parkinsonian rest tremor	Chromatopsia	Vertigo positional		Sudden hearing loss	Idiopathic pulmonary fibrosis		Sputum increased	Focal segmental glomerulosclerosis	Hypertonic bladder				Urine output
Osteochondrosis	Traumatic arthropathy		Muscle rupture		Cardiac flutter	Autoimmune haemolytic anaemia	Microangiopathy							Lip swelling				Gastric pH decreased	Volvulus		Hepatic failure				Viral infections NEC					Cerebrovascular insufficiency	Spinal disorder	Hypersomnia		Impulse-control disorder	Parkinsonism	Colour blindness	Vestibular ataxia			Increased upper airway secretion		Sputum purulent	Glomerular filtration rate decreased	Hyperuricosuria				Urine output increased
Osteodystrophy			Muscle spasms		Cardiac hypertrophy	Autoimmune thrombocytopenia	Microembolism							Lip ulceration				Gastric perforation	Ascariasis		Hepatic fibrosis				Appendicitis					Clonic convulsion	Spinal epidural haematoma	Hypertensive encephalopathy		Inappropriate affect	Peripheral motor neuropathy	Colour blindness acquired	Vestibular neuronitis			Interstitial lung disease		Status asthmaticus	Glomerulonephritis	Incontinence				Urine phosphorus increased
Osteogenesis imperfecta			Muscle spasticity		Cardiac murmur	B-cell lymphoma	Peripheral vascular disorder											Gastric polyps			Hepatic function abnormal				Appetite disorder					Coma	Spinal fracture	Hypertonia		Irritability	Peripheral nerve injury	Congenital eye disorder				Lobar pneumonia		Streptococcal infection	Glomerulonephritis membranoproliferative	Micturition urgency				Urine sodium increased
Osteolysis			Muscle strain		Cardiac output decreased	B-cell type acute leukaemia	Phlebosclerosis											Gastric ulcer			Hepatic haemorrhage				Fat intolerance					Coma hepatic	Spinal haematoma	Listeriosis		Lack of spontaneous speech	Peripheral nerve palsy	Conjunctival bleb				Loeffler's syndrome		Streptococcal sepsis	Glomerulonephritis membranous	Neurogenic bladder				Urogenital disorder
Osteomalacia			Muscle swelling		Cardiac output increased	Bacteraemia	Poor peripheral circulation											Gastric ulcer haemorrhage			Hepatic infiltration eosinophilic				Cheilitis					Complex partial seizures	Spinal osteoarthritis	Metastases to central nervous system		Logorrhoea	Peripheral sensorimotor neuropathy	Conjunctival cyst				Lung abscess		Stridor	Glomerulonephritis minimal lesion	Residual urine volume				Urogenital haemorrhage
Osteomyelitis			Muscle tightness		Cardiac septal defect	Bacterial test positive	Portal hypertension											Gastric ulcer helicobacter			Hepatic necrosis				Crohn's disease					Concussion	Spine malformation	Mononeuritis		Major depression	Peroneal nerve palsy	Conjunctival disorder				Lung adenocarcinoma stage I		Tachypnoea	Glomerulonephritis rapidly progressive	Urinary bladder polyp				Urosepsis
Osteonecrosis			Muscle tone disorder		Cardiac tamponade	Band neutrophil count increased	Portal vein thrombosis											Gastric ulcer perforation			Hepatic neoplasm				Diarrhoea					Conduction disorder	Spondylitis	Mononeuropathy		Mental disability	Poliomyelitis	Conjunctival follicles				Lung cancer metastatic		Tracheal disorder	Glomerulonephropathy	Urinary retention				pH urine decreased
Osteonecrosis of jaw			Muscle twitching		Cardiac valve disease	Basophilia	Post procedural haematoma											Gastritis			Hepatic pain				Diarrhoea haemorrhagic					Coordination abnormal	Spondyloarthropathy	Myoclonic epilepsy		Mental disorder	Quadriplegia	Conjunctival haemorrhage				Lung disorder		Tracheal fistula	Glycosuria					pH urine increased
Osteopenia			Muscular weakness		Cardiac valve replacement complication	Bicytopenia	Post procedural haemorrhage											Gastritis erosive			Hepatic steatosis				Early satiety					Cytotoxic oedema	Synovial cyst	Myoclonus		Mental impairment disorders	Restless legs syndrome	Conjunctival hyperaemia				Lung infection		Tracheitis	HIV associated nephropathy					Alanine aminotransferase normal
Osteoporosis			Musculoskeletal chest pain		Cardio-respiratory arrest	Blast cell crisis	Post thrombotic syndrome											Gastritis haemorrhagic			Hepatic vein occlusion				Jaundice					Dementia	Thoracic vertebral fracture	Narcolepsy		Mental retardation	Sleep paralysis	Conjunctival irritation				Lung infiltration		Tracheo-oesophageal fistula	Hydronephrosis
Osteoporotic fracture			Musculoskeletal deformity		Cardio-respiratory distress	Blood acid phosphatase increased	Postpartum haemorrhage											Gastritis viral			Hepatic vein thrombosis				Jaundice neonatal					Dementia Alzheimer's type	Tumour compression	Nerve compression		Mental status changes	Stereotypy	Conjunctival oedema				Lung neoplasm		Tracheostomy infection	Hypertensive nephropathy
Osteosarcoma			Musculoskeletal discomfort		Cardioactive drug level above therapeutic	Blood albumin decreased	Procedural haemorrhage											Gastroduodenitis			Hepatitis				Jaundice hepatocellular					Dementia with Lewy bodies		Nerve conduction studies abnormal		Mood alterations with depressive symptoms	Tardive dyskinesia	Conjunctival ulcer				Lung neoplasm malignant		Upper airway obstruction	Kidney fibrosis
Osteosarcoma metastatic			Musculoskeletal disorder		Cardioactive drug level increased	Blood albumin increased	Spontaneous haematoma											Gastroenteritis			Hepatitis A				Lactose intolerance					Dermatillomania		Nerve injury		Mood swings	Toe walking	Conjunctivitis				Lymphangioleiomyomatosis		Upper respiratory tract congestion	Kidney infection
Osteosclerosis			Musculoskeletal pain		Cardiogenic shock	Blood alkaline phosphatase increased	Telangiectasia											Gastroenteritis bacterial			Hepatitis B				Necrotising enterocolitis neonatal					Disorientation		Nervous system disorder		Morbid thoughts	Tonic clonic movements	Conjunctivitis allergic				Mesothelioma		Upper respiratory tract infection	Metastatic renal cell carcinoma
Pelvic fracture			Musculoskeletal stiffness		Cardiomegaly	Blood and lymphatic system disorders	Temporal arteritis											Gastroenteritis salmonella			Hepatitis B e antigen positive				Vomiting					Dysgraphia		Neural tube defect		Neurosis	Trismus	Conjunctivitis bacterial				Nocardiosis		Upper respiratory tract inflammation	Nephritic syndrome
Radius fracture			Myalgia		Cardiomyopathy	Blood antidiuretic hormone abnormal	Transient cerebrovascular events											Gastroenteritis yersinia			Hepatitis B surface antigen positive				Vomiting neonatal					Dyslexia		Neuralgia		Nightmare	Walking disability	Conjunctivitis infective				Non-small cell lung cancer		Upper respiratory tract signs and symptoms	Nephritis
Rib fracture			Myasthenia gravis		Cardiopulmonary failure	Blood bicarbonate	Tumour haemorrhage											Helicobacter gastritis			Hepatitis C									Electroencephalogram abnormal		Neuritis		Obsessive rumination	Clumsiness	Contact lens intolerance				Pleural disorder		Upper-airway cough syndrome	Nephrocalcinosis
Rickets			Myasthenic syndrome		Cardiotoxicity	Blood bicarbonate decreased	Varicose vein											Helicobacter infection			Hepatitis C antibody positive									Encephalitis		Neuroectodermal neoplasm		Obsessive thoughts	Loss of control of legs	Corneal abrasion				Pleural effusion		Viral upper respiratory tract infection	Nephrogenic diabetes insipidus
Stress fracture			Myofascial pain syndrome		Cardiovascular disorder	Blood bicarbonate increased	Varicose veins vulval											Hiatus hernia			Hepatitis F									Encephalitis viral		Neurofibroma		Obsessive-compulsive disorder	Mobility decreased	Corneal decompensation				Pleural fibrosis		Vocal cord disorder	Nephrogenic systemic fibrosis
Tibial torsion			Myoglobin urine present		Cardiovascular insufficiency	Blood calcium abnormal	Vascular anomaly											Hyperchlorhydria			Hepatitis acute									Encephalocele		Neurofibromatosis		Obsessive-compulsive personality disorder		Corneal defect				Pleural infection		Vocal cord paralysis	Nephrolithiasis
Ulna fracture			Myoglobinuria		Carditis	Blood calcium decreased	Vascular calcification											Impaired gastric emptying			Hepatitis alcoholic									Encephalopathy		Neuroleptic malignant syndrome		Panic attack		Corneal degeneration				Pleural rub		Vocal cord paresis	Nephropathy
Upper limb fracture			Myopathy		Coarctation of the aorta	Blood chloride decreased	Vascular graft occlusion											Inguinal hernia			Hepatitis cholestatic									Epidural haemorrhage		Neurological disorders NEC		Panic disorder		Corneal deposits				Pleurisy		Wheezing	Nephropathy toxic
Wrist fracture			Myopathy toxic		Congestive cardiomyopathy	Blood chloride increased	Vascular headache											Intra-abdominal haematoma			Hepatitis chronic active									Extradural abscess		Neurological examination abnormal		Panic reaction		Corneal disorder				Pleuritic pain		White blood cells urine positive	Nephrosclerosis
Traumatic fracture			Myositis		Cor pulmonale	Blood copper decreased	Vascular hypertensive disorders											Intra-abdominal haemorrhage			Hepatitis fulminant									Facial neuralgia		Neurological symptom		Paranoia		Corneal dystrophy				Pleuropericarditis		Congenital diaphragmatic hernia	Nephrotic syndrome
			Myotonia		Coronary artery disease	Blood count abnormal	Vascular hypotensive disorders											Metastases to peritoneum			Hepatitis toxic									Glioblastoma		Neuroma		Parasomnia		Corneal epithelium defect				Pneumocystis jirovecii infection		Diaphragmatic hernia	Oliguria
			Nuchal rigidity		Coronary artery insufficiency	Blood culture positive	Vascular insufficiency											Nausea			Hepatitis viral									Glioblastoma multiforme		Neuromuscular block prolonged		Personality change		Corneal erosion				Pneumocystis jirovecii pneumonia		Non-cardiogenic pulmonary oedema	Perinephric collection
			Polymyalgia rheumatica		Coronary artery occlusion	Blood disorder	Vascular occlusion											Noninfectious peritonitis			Hepatobiliary disease									Glioma		Neuromuscular toxicity		Personality disorder		Corneal infiltrates				Pneumomediastinum			Perirenal haematoma
			Polymyositis		Coronary artery stenosis	Blood electrolytes abnormal	Vascular pain											Peptic ulcer			Hepatoblastoma									Haemorrhage intracranial		Neuromyopathy		Polydipsia psychogenic		Corneal irritation				Pneumonia			Polyomavirus-associated nephropathy
			Quadriparesis		Coronary artery thrombosis	Blood electrolytes decreased	Vascular pseudoaneurysm											Peptic ulcer haemorrhage			Hepatocellular carcinoma									Herpes simplex encephalitis		Neuropathy peripheral		Pseudodementia		Corneal lesion				Pneumonia anthrax			Protein urine present
			Repetitive strain injury		Costochondritis	Blood fibrinogen decreased	Vascular purpura											Peptic ulcer perforation			Hepatocellular injury									Hydrocephalus		Neurotoxicity		Psychiatric decompensation		Corneal oedema				Pneumonia aspiration			Proteinuria
			Rhabdomyolysis		Defect conduction intraventricular	Blood fibrinogen increased	Vascular resistance pulmonary increased											Peritoneal adhesions			Hepatomegaly									Hypoxic-ischaemic encephalopathy		Osmotic demyelination syndrome		Psychiatric evaluation abnormal		Corneal opacity				Pneumonia bacterial			Pyelonephritis
			Risus sardonicus		Diastolic dysfunction	Blood follicle stimulating hormone increased	Vascular resistance systemic											Peritoneal cloudy effluent			Hepatorenal syndrome									Intracranial aneurysm		Peripheral sensory neuropathy		Psychiatric symptom		Corneal perforation				Pneumonia cytomegaloviral			Pyelonephritis acute
			Slow speech		Dilatation atrial	Blood gases abnormal	Vascular rupture											Peritoneal haemorrhage			Hepatosplenic T-cell lymphoma									Intracranial pressure increased		Petit mal epilepsy		Psychomotor retardation		Corneal pigmentation				Pneumonia fungal			Pyelonephritis chronic
			Soft tissue disorder		Dilatation ventricular	Blood glucose abnormal	Vascular stenosis											Peritonitis			Hepatosplenomegaly									Intracranial venous sinus thrombosis		Pleurothotonus		Psychomotor skills impaired		Corneal scar				Pneumonia klebsiella			Renal abscess
			Soft tissue infection		ECG signs of myocardial ischaemia	Blood glucose decreased	Vasculitis											Peritonitis bacterial			Hepatotoxicity									Intraventricular haemorrhage		Polyneuropathy		Psychosexual disorder		Corneal thinning				Pneumonia mycoplasmal			Renal aplasia
			Soft tissue inflammation		Echocardiogram abnormal	Blood glucose fluctuation	Vasculitis cerebral											Pneumoperitoneum			Herpes simplex hepatitis									Ischaemic cerebral infarction		Porphyria acute		Psychosomatic disease		Cyanopsia				Pneumonia streptococcal			Renal artery stenosis
			Soft tissue injury		Ejection fraction decreased	Blood glucose increased	Vasculitis gastrointestinal											Sclerosing encapsulating peritonitis			Hypertransaminasaemia									Ischaemic stroke		Radial nerve palsy		Psychotic behaviour		Cycloplegia				Pneumothorax			Renal artery thrombosis
			Soft tissue necrosis		Electrocardiogram PR prolongation	Blood gonadotrophin decreased	Vasculitis necrotising											Stomach dilation procedure			Ischaemic hepatitis									Lacunar infarction		Reflexes abnormal		Psychotic disorder		Cystoid macular oedema				Polyserositis			Renal cancer
			Spastic paralysis		Electrocardiogram PR shortened	Blood gonadotrophin increased	Vasoconstriction											Subileus			Liver abscess									Leukoencephalopathy		Reversible ischaemic neurological deficit		Schizoaffective disorder		Cytomegalovirus chorioretinitis				Pulmonary congestion			Renal cell carcinoma
			Syncope		Electrocardiogram QRS complex	Blood growth hormone increased	Vasodilatation											Umbilical hernia			Liver disorder									Memory impairment		Sciatica		Schizophrenia		Deposit eye				Pulmonary embolism			Renal colic
			Tetanus		Electrocardiogram QRS complex abnormal	Blood immunoglobulin G decreased	Vasodilation procedure											Localised intraabdominal fluid collection			Liver function test abnormal									Meningioma		Sedation		Schizophreniform disorder		Detachment of retinal pigment epithelium				Pulmonary fibrosis			Renal cortical necrosis
			Tetany		Electrocardiogram QRS complex prolonged	Blood insulin decreased	Vasomotor rhinitis											Malignant mesenchymoma			Liver function test normal									Meningioma benign		Sleep attacks		Self injurious behaviour		Developmental glaucoma				Pulmonary function test abnormal			Renal cyst
			Tic		Electrocardiogram QT interval	Blood insulin increased	Vasospasm											Eructation			Liver injury									Meningism		Spasmodic dysphonia		Self-injurious ideation		Diabetic coma				Pulmonary function test decreased			Renal failure
					Electrocardiogram QT interval abnormal	Blood iron abnormal	Vein discolouration														Liver tenderness									Meningitis		Status epilepticus		Social avoidant behaviour		Diabetic complication				Pulmonary granuloma			Renal failure acute
					Electrocardiogram QT prolonged	Blood iron decreased	Vein disorder														Metastases to liver									Meningitis aseptic		Sudden onset of sleep		Somatic hallucination		Diabetic foot infection				Pulmonary haemorrhage			Renal failure chronic
					Electrocardiogram QT shortened	Blood iron increased	Vena cava thrombosis														Mixed liver injury									Meningitis bacterial		Sudden unexplained death in epilepsy		Somatoform disorder		Diabetic retinopathy				Pulmonary hypertension			Renal function test abnormal
					Electrocardiogram ST segment	Blood lactate dehydrogenase increased	Venous insufficiency														Nodular regenerative hyperplasia									Meningitis chemical		Sympathomimetic effect		Substance-induced psychotic disorder		Diplopia				Pulmonary hypoplasia			Renal graft loss
					Electrocardiogram ST segment abnormal	Blood methaemoglobin present	Venous occlusion														Peliosis hepatis									Meningitis cryptococcal		Tourette's disorder		Thinking abnormal		Dry eye				Pulmonary infarction			Renal haemorrhage
					Electrocardiogram ST segment depression	Blood oestrogen decreased	Venous pressure increased														Protein total decreased									Meningitis viral		Toxic encephalopathy		Thought blocking		Dysaesthesia				Pulmonary mass			Renal impairment
					Electrocardiogram ST segment elevation	Blood oestrogen increased	Venous pressure jugular increased														Toxicity to various agents									Meningoencephalitis herpetic		Toxic neuropathy		Tinnitus		Ectropion				Pulmonary microemboli			Renal infarct
					Electrocardiogram ST-T change	Blood osmolarity decreased	Venous thrombosis														Transaminases increased									Metabolic encephalopathy		Transient global amnesia		Trichotillomania		Eczema eyelids				Pulmonary oedema			Renal mass
					Electrocardiogram ST-T segment abnormal	Blood osmolarity increased	Venous thrombosis limb														Traumatic liver injury									Microcephaly		Transient ischaemic attack		Waxy flexibility		Endophthalmitis				Pulmonary ossification			Renal neoplasm
					Electrocardiogram T wave abnormal	Blood pH decreased	Vessel perforation														Vanishing bile duct syndrome									Multiple sclerosis		Tremor		Alcohol abuse		Enophthalmos				Pulmonary thrombosis			Renal pain
					Electrocardiogram T wave amplitude decreased	Blood phosphorus decreased	Vessel puncture site bruise														Venoocclusive liver disease									Multiple sclerosis relapse		Trigeminal neuralgia		Aggression		Episcleritis				Pulmonary toxicity			Renal papillary necrosis
					Electrocardiogram T wave inversion	Blood potassium abnormal	Vessel puncture site haematoma														Jaundice cholestatic									Neuroglycopenia		Upper motor neurone lesion		Agitation		Erythema of eyelid				Pulmonary vasculitis			Renal rickets
					Electrocardiogram U-wave abnormality	Blood potassium decreased	Vessel puncture site haemorrhage														Venoocclusive disease									Partial seizures		Allodynia		Agitation postoperative		Erythropsia				Pulmonary veno-occlusive disease			Renal tubular acidosis
					Electrocardiogram abnormal	Blood pressure abnormal	Vessel puncture site inflammation																							Periventricular leukomalacia		Autism		Alcohol problem		Exophthalmos				Radiation pneumonitis			Renal tubular disorder
					Electrocardiogram change	Blood pressure diastolic decreased	Fat embolism																							Posterior reversible encephalopathy syndrome		Autism spectrum disorder		Alcoholism		Eye allergy				Rales			Renal tubular necrosis
					Electrocardiogram repolarisation abnormality	Blood pressure diastolic increased	Capillary fragility																							Postictal state		Cluster headache		Anger		Eye burns				Rhonchi			Renal vasculitis
					Endocardial fibrosis	Blood pressure fluctuation	Capillary fragility increased																							Progressive multifocal leukoencephalopathy		Delirium tremens		Antisocial behaviour		Eye discharge				Sarcoidosis			Renal vein thrombosis
					Endocarditis	Blood pressure inadequately controlled	Capillary leak syndrome																							Reye's syndrome		Head titubation		Antisocial personality disorder		Eye disorder				Screaming			Renovascular hypertension
					Endocrine disorder	Blood pressure increased	Catheter site haemorrhage																							Stupor		Learning disability		Anxiety		Eye haemorrhage				Small cell lung cancer			Tubulointerstitial nephritis
					Endocrine neoplasms malignant and unspecified	Blood pressure normal	Catheter site phlebitis																							Subarachnoid haemorrhage		Learning disorder		Anxiety disorder		Eye infection				Squamous cell carcinoma of lung			Urate nephropathy
					Fallot's tetralogy	Blood pressure systolic decreased	Diastolic hypertension																							Subdural effusion		Occipital neuralgia		Apathy		Eye infection viral				Systemic mycosis
					Foetal heart rate	Blood pressure systolic increased	High density lipoprotein increased																							Subdural haematoma		Paraesthesia		Asocial behaviour		Eye injury				Traumatic lung injury
					Heart alternation	Blood prolactin decreased	Hoigne's syndrome																							Tonic convulsion		Paraesthesia oral		Blunted affect		Eye irritation				Tuberculosis
					Heart disease congenital	Blood prolactin increased	Incision site haematoma																							Vascular dementia		Paraesthesias and dysaesthesias		Circadian rhythm sleep disorder		Eye movement disorder				Chylothorax
					Heart failure signs and symptoms	Blood test abnormal	Incision site haemorrhage																							Water intoxication		Vertebrobasilar insufficiency		Claustrophobia		Eye naevus
					Heart rate abnormal	Blood thromboplastin decreased	Infusion site phlebitis																							Wernicke-Korsakoff syndrome				Compulsions		Eye oedema
					Heart rate irregular	Blood zinc decreased	Infusion site thrombosis																							White matter lesion				Compulsive sexual behaviour		Eye pain
					Heart sounds abnormal	Bloody discharge	Malformation venous																							Loss of consciousness				Compulsive shopping		Eye penetration
					High density lipoprotein decreased	Blue toe syndrome	Necrosis ischaemic																							Loss of proprioception				Cyclothymic disorder		Eye pruritus
					Hypertrophic cardiomyopathy	Burning sensation	Orthostatic hypertension																							Speech and language abnormalities				Delirium		Eye swelling
					Inferior vena cava syndrome	CD4 lymphocytes decreased	Orthostatic hypotension																							Vertigo CNS origin				Disinhibition		Eye ulcer
					Intracardiac thrombus	Chronic eosinophilic leukaemia	Prehypertension																											Dissociation		Eyelash discolouration
					Ischaemic cardiomyopathy	Chronic leukaemia	Secondary hypertension																											Dissociative disorder		Eyelash hyperpigmentation
					Ischaemic coronary artery disorders	Chronic lymphocytic leukaemia	Systolic hypertension																											Drug abuse		Eyelash thickening
					Kounis syndrome	Chronic myeloid leukaemia	Withdrawal hypertension																											Dysphemia		Eyelid bleeding
					Left ventricular dysfunction	Chronic myelomonocytic leukaemia	Wound haemorrhage																											Dyssomnia		Eyelid disorder
					Left ventricular failure	Citrate toxicity																												Dysthymic disorder		Eyelid exfoliation
					Left ventricular hypertrophy	Coagulation factor decreased																												Elevated mood		Eyelid function disorder
					Long QT syndrome	Coagulation test abnormal																												Emotional disorder		Eyelid infection
					Long QT syndrome congenital	Coagulation time prolonged																												Emotional distress		Eyelid irritation
					Mitral valve disease	Coagulopathy																												Feeling abnormal		Eyelid margin crusting
					Mitral valve incompetence	Coombs direct test positive																												Feeling cold		Eyelid oedema
					Myocardial depression	Coombs positive haemolytic anaemia																												Feeling drunk		Eyelid pain
					Myocardial haemorrhage	Coombs test positive																												Feeling hot		Eyelid ptosis
					Myocardial infarction	Culture negative																												Feeling jittery		Eyelid retraction
					Myocardial ischaemia	Deep vein thrombosis																												Feeling of body temperature change		Eyelids pruritus
					Myocardial rupture	Deficiency anaemia																												Feeling of despair		Floppy iris syndrome
					Myocarditis	Diffuse large B-cell lymphoma																												Feeling of relaxation		Flushing
					Myopericarditis	Drug reaction with eosinophilia and systemic symptoms																												Feelings of worthlessness		Foreign body in eye
					Nodal arrhythmia	Dyslipidaemia																												Flat affect		Foreign body sensation in eyes
					Nodal rhythm	Embolic stroke																												Flight of ideas		Gaze palsy
					Oedema due to cardiac disease	Eosinopenia																												Frustration		Glaucoma
					Palpitations	Eosinophil count abnormal																												Generalised anxiety disorder		Growth of eyelashes
					Papillary muscle rupture	Eosinophil count increased																												Head lag abnormal		Halo vision
					Patent ductus arteriosus	Eosinophilia																												Homicidal ideation		Hemianopia
					Pedal pulse decreased	Eosinophilic myocarditis																												Hypochondriasis		Hordeolum
					Pericardial disease	Eosinophilic pustular folliculitis																												Hypophagia		Horner's syndrome
					Pericardial effusion	Erythroleukaemia																												Judgement impaired		Hyphaema
					Pericardial haemorrhage	Erythropenia																												Male orgasmic disorder		Hypoaesthesia eye
					Pericardial rub	Erythropoiesis abnormal																												Male sexual dysfunction		Hypopyon
					Pericarditis	Essential hypertension																												Mania		Hypotony of eye
					Pericarditis constrictive	Essential thrombocythaemia																												Mental disorder due to a general medical condition		IIIrd nerve paralysis
					Pneumopericardium	Evans syndrome																												Mutism		Intraocular pressure increased
					Postinfarction angina	Extrasystoles																												Pica		Iridocyclitis
					Postural orthostatic tachycardia syndrome	Extravasation																												Speech disorder		Iris adhesions
					Potassium imbalance	Factor I deficiency																												Stress		Iris disorder
					Prinzmetal angina	Factor II deficiency																												Stress at work		Iris hyperpigmentation
					Pulmonary alveolar haemorrhage	Factor VIII deficiency																												Substance abuse		Iritis
					Pulmonary arterial hypertension	Factor XI deficiency																														Kearns-Sayre syndrome
					Pulmonary valve incompetence	Febrile neutropenia																														Keratitis
					Pulse abnormal	Folate deficiency																														Keratoconus
					Pulse absent	Fungaemia																														Keratopathy
					Pulse pressure decreased	Gastric haemorrhage																														Lacrimal disorder
					Pulseless electrical activity	Gestational diabetes																														Lacrimal structural disorder
					QRS axis abnormal	Gestational hypertension																														Lacrimation decreased
					Restrictive cardiomyopathy	Glucose tolerance decreased																														Lacrimation increased
					Rhythm idioventricular	Glucose tolerance impaired																														Lenticular opacities
					Right ventricular failure	Glucose-6-phosphate dehydrogenase deficiency																														Lenticular pigmentation
					Sick sinus syndrome	Glycosylated haemoglobin decreased																														Lentigo
					Sickle cell anaemia	Glycosylated haemoglobin increased																														Lid sulcus deepened
					Sickle cell anaemia with crisis	Gout																														Macular degeneration
					Sinoatrial block	Gouty arthritis																														Macular fibrosis
					Sinus arrest	Gouty tophus																														Macular hole
					Sinus arrhythmia	Granulocytosis																														Macular oedema
					Sinus bradycardia	HELLP syndrome																														Macular pigmentation
					Sinus rhythm	Haemarthrosis																														Macule
					Sinus tachycardia	Haematemesis																														Maculopathy
					Stroke volume increased	Haematochezia																														Madarosis
					Subacute endocarditis	Haematocrit decreased																														Meibomianitis
					Sudden cardiac death	Haematocrit increased																														Miosis
					Superior vena cava syndrome	Haematological malignancy																														Mydriasis
					Supraventricular extrasystoles	Haematology test abnormal																														Myopia
					Supraventricular tachyarrhythmia	Haematoma																														Night blindness
					Supraventricular tachycardia	Haematospermia																														Nystagmus
					Tachyarrhythmia	Haematotoxicity																														Ocular discomfort
					Tachycardia	Haematuria																														Ocular hyperaemia
					Tachycardia foetal	Haemobilia																														Ocular hypertension
					Torsade de pointes	Haemochromatosis																														Ocular icterus
					Tricuspid valve incompetence	Haemodynamic instability																														Ocular sensation disorders
					Troponin I increased	Haemoglobin																														Ocular surface disease
					Troponin increased	Haemoglobin abnormal																														Ocular toxicity
					Ventricular arrhythmia	Haemoglobin decreased																														Ocular vascular disorder
					Ventricular dysfunction	Haemoglobin increased																														Oculogyric crisis
					Ventricular extrasystoles	Haemoglobin normal																														Oculomucocutaneous syndrome
					Ventricular failure	Haemoglobinaemia																														Oculorespiratory syndrome
					Ventricular fibrillation	Haemoglobinuria																														Ophthalmic herpes simplex
					Ventricular flutter	Haemolysis																														Ophthalmic herpes zoster
					Ventricular hypertrophy	Haemolytic anaemia																														Ophthalmoplegia
					Ventricular hypokinesia	Haemolytic uraemic syndrome																														Optic atrophy
					Ventricular septal defect	Haemophilia																														Optic disc vascular disorder
					Ventricular tachycardia	Haemoptysis																														Optic ischaemic neuropathy
					Wandering pacemaker	Haemothorax																														Optic nerve cupping
					Lipids abnormal	Hand and foot syndrome secondary to sickle cell anaemia																														Optic nerve disorder
					Lipids increased	Hereditary angioedema																														Optic neuritis
						Histiocytosis																														Orbital oedema
						Histiocytosis haematophagic																														Panophthalmitis
						Hodgkin's disease																														Papilloedema
						Hodgkin's disease lymphocyte depletion type stage unspecified																														Periorbital haematoma
						Hodgkin's disease lymphocyte predominance type stage unspecified																														Periorbital oedema
						Homocystinuria																														Photophobia
						Hyperalbuminaemia																														Photopsia
						Hyperammonaemia																														Phobia
						Hyperbilirubinaemia																														Phonophobia
						Hypercalcaemia																														Pigment dispersion syndrome
						Hypercalcaemia of malignancy																														Posterior capsule opacification
						Hypercapnia																														Presbyopia
						Hyperchloraemia																														Pterygium
						Hypercholesterolaemia																														Pupillary deformity
						Hypercoagulation																														Pupillary disorder
						Hyperfibrinogenaemia																														Pupillary reflex impaired
						Hypergammaglobulinaemia																														Pupils unequal
						Hyperglycaemia																														Retinal aneurysm
						Hyperinsulinism																														Retinal artery occlusion
						Hyperkalaemia																														Retinal degeneration
						Hyperlactacidaemia																														Retinal depigmentation
						Hyperlipidaemia																														Retinal deposits
						Hypermagnesaemia																														Retinal detachment
						Hypermethioninaemia																														Retinal disorder
						Hypernatraemia																														Retinal exudates
						Hyperphosphataemia																														Retinal haemorrhage
						Hyperprolactinaemia																														Retinal injury
						Hyperproteinaemia																														Retinal ischaemia
						Hypertriglyceridaemia																														Retinal oedema
						Hyperuricaemia																														Retinal pigment epithelial tear
						Hyperviscosity syndrome																														Retinal pigmentation
						Hypervitaminosis A																														Retinal scar
						Hypervitaminosis D																														Retinal tear
						Hypoalbuminaemia																														Retinal toxicity
						Hypocalcaemia																														Retinal vascular disorder
						Hypocapnia																														Retinal vascular occlusion
						Hypochloraemia																														Retinal vascular thrombosis
						Hypocholesterolaemia																														Retinal vein occlusion
						Hypochromasia																														Retinal vein thrombosis
						Hypochromic anaemia																														Retinitis
						Hypofibrinogenaemia																														Retinogram abnormal
						Hypoglycaemia																														Retinoic acid syndrome
						Hypoglycaemia neonatal																														Retinopathy of prematurity
						Hypoglycaemic coma																														Retinopathy proliferative
						Hypoglycaemic seizure																														Scintillating scotoma
						Hypoglycaemic unconsciousness																														Scleral discolouration
						Hypoplastic anaemia																														Scleral disorder
						Hypokalaemia																														Scleral haemorrhage
						Hypolipidaemia																														Scleral hyperaemia
						Hypomagnesaemia																														Scleral pigmentation
						Hyponatraemia																														Scleral thinning
						Hypoperfusion																														Scleritis
						Hypophosphataemia																														Scleromalacia
						Hypoproteinaemia																														Scotoma
						Hypoprothrombinaemia																														Sensation of foreign body
						Hypotension																														Stargardt's disease
						Hypothrombinaemia																														Strabismus
						Hypouricaemia																														Subconjunctival cyst
						Hypovolaemia																														Sudden visual loss
						Hypovolaemic shock																														Tunnel vision
						Idiopathic thrombocytopenic purpura																														Ulcerative keratitis
						Immunoglobulins decreased																														Uveitis
						Immunoglobulins increased																														VIIth nerve paralysis
						Impaired fasting glucose																														VIth nerve paralysis
						Inappropriate antidiuretic hormone secretion																														Vision blurred
						Insulin C-peptide decreased																														Visual acuity reduced
						Insulin C-peptide increased																														Visual brightness
						Insulin autoimmune syndrome																														Visual colour distortions
						Insulin resistance																														Visual evoked potentials abnormal
						International normalised ratio abnormal																														Visual impairment
						International normalised ratio decreased																														Vital dye staining cornea present
						International normalised ratio increased																														Vitreous detachment
						Iron binding capacity total																														Vitreous disorder
						Iron deficiency																														Vitreous floaters
						Iron deficiency anaemia																														Vitreous haemorrhage
						Iron overload																														Vitreous opacities
						Jarisch-Herxheimer reaction																														Vitreous prolapse
						Labile blood pressure																														Vogt-Koyanagi-Harada syndrome
						Labile hypertension																														Xanthopsia
						Leukaemia																														Xerophthalmia
						Leukaemoid reaction																														Dacryoadenitis acquired
						Leukocytoclastic vasculitis																														Dacryocanaliculitis
						Leukocytosis																														Dacryocystitis
						Leukopenia																														Dacryostenosis acquired
						Leukostasis																														Punctate keratitis
						Lymphocytic leukaemia																														Refraction disorder
						Lymphocytosis
						Malaria
						Malignant hypertension
						Mantle cell lymphoma
						Mean cell volume increased
						Mean platelet volume decreased
						Metabolic acidosis
						Metabolic alkalosis
						Methaemoglobinaemia
						Microangiopathic haemolytic anaemia
						Microcytic anaemia
						Microcytosis
						Monoclonal gammopathy
						Monocyte count decreased
						Monocyte count increased
						Monocytosis
						N-acetylglutamate synthase deficiency
						Neutropenia
						Neutropenic infection
						Neutropenic sepsis
						Neutrophil count decreased
						Neutrophil count increased
						Neutrophil percentage increased
						Neutrophilia
						Non-Hodgkin's lymphoma
						Normochromic normocytic anaemia
						Oxygen saturation decreased
						PCO2
						Pancytopenia
						Paraproteinaemia
						Paroxysmal nocturnal haemoglobinuria
						Phlebitis
						Phlebitis superficial
						Plasmodium falciparum infection
						Platelet aggregation abnormal
						Platelet aggregation increased
						Platelet aggregation inhibition
						Platelet count abnormal
						Platelet count decreased
						Platelet count normal
						Platelet disorder
						Platelet dysfunction
						Platelet production decreased
						Plateletcrit decreased
						Poikilocytosis
						Polycythaemia
						Protein C deficiency
						Prothrombin level abnormal
						Prothrombin level decreased
						Prothrombin level increased
						Prothrombin time abnormal
						Prothrombin time ratio
						Prothrombin time shortened
						Pseudo-Bartter syndrome
						Pseudocholinesterase deficiency
						Pseudohyperkalaemia
						Red blood cell abnormality
						Red blood cell count decreased
						Red blood cell count increased
						Red blood cell disorders
						Red blood cell sedimentation rate increased
						Red blood cells semen positive
						Red cell distribution width increased
						Refractory cytopenia with unilineage dysplasia
						Serum ferritin decreased
						Serum ferritin increased
						Shift to the left
						Shock haemorrhagic
						Shock hypoglycaemic
						Sulphaemoglobinaemia
						Superior sagittal sinus thrombosis
						T-cell lymphoma
						Thrombocytopenia
						Thrombocytopenic purpura
						Thrombocytosis
						Thrombophlebitis
						Thrombophlebitis superficial
						Thrombosis
						Thrombosis in device
						Thrombotic microangiopathy
						Thrombotic thrombocytopenic purpura
						Transfusion reaction
						Transverse sinus thrombosis
						Type 1 diabetes mellitus
						Type 2 diabetes mellitus
						Type IIa hyperlipidaemia
						Viraemia
						Vitamin B12 deficiency
						Volume blood increased
						Warm type haemolytic anaemia
						Alkalosis
						Alkalosis hypochloraemic
						Alkalosis hypokalaemic
						Calcium intoxication
						Diabetic hyperglycaemic coma
						Diabetic hyperosmolar coma
						Diabetic ketoacidosis
						Ketosis
[truncated: 12 more columns]

## Sheet: sub-system wise
bone	joints & collagen(connective tissues)	teeth	muscles+tendon	heart	blood	blood vessels+arteries	spleen+bone marrow+lymph nodes+tonsils+misc_immune	mouth+salivary gland+throat	oesophagus+stomach+small intestine+large intestine+gastrointestinal trac	liver	pancreas	rectum+anus	thyroid+adrenal+pituitary gland+parathyroids	brain+spinal cord	neurological+misc_neurological	psychiatric	motor	eyes	ears	tongue	nose	lungs+bronchi+misc_respiratory	kidneys+urinary bladder+gall bladder+prostate gland+urethra+misc_excretory	genitalia+vagina+uterus+ovaries+misc_reproductive_female	genitalia+testis & penis+misc_reproductive_male	breast	skin+subcutaneous fat	hair	nails
Ankle fracture	Arthralgia	Alveolar osteitis	Asthenia	Acute coronary syndrome	Abnormal clotting factor	Angiopathy	Hypersplenism	Burning mouth syndrome	Aphagia	5'nucleotidase increased	Adenocarcinoma pancreas	Barium impaction	Anaplastic thyroid cancer	Gastric atony	Acute stress disorder	Akathisia	Abasia	Abnormal sensation in eye	Auricular swelling	Ageusia	Acute sinusitis	Acute interstitial pneumonitis	Acute phosphate nephropathy	Genital burning sensation	Genital burning sensation	Benign breast neoplasm	Abscess	Alopecia	Ingrowing nail
Atypical femur fracture	Arthritis	Bruxism	Asthenic conditions	Acute myocardial infarction	Acetonaemia	Application site haematoma	Spleen disorder	Dry mouth	Barrett's oesophagus	Acute hepatic failure	Alcoholic pancreatitis	Change of bowel habit	Anti-thyroid antibody positive	Acute disseminated encephalomyelitis	Akinaesthesia	Alcoholic psychosis	Action tremor	Accommodation disorder	Cerumen impaction	Atrophic glossitis	Allergic sinusitis	Acute pulmonary oedema	Acute prerenal failure	Genital candidiasis	Genital candidiasis	Breast abscess	Abscess limb	Androgenetic alopecia	Nail bed infection
Atypical fracture	Arthritis infective	Dental caries	Blood magnesium decreased	Adams-Stokes syndrome	Acquired haemophilia	Arteriosclerosis	Spleen palpable	Foot and mouth disease	Erosive oesophagitis	Acute yellow liver atrophy	Amylase decreased	Colon cancer	Basedow's disease	Agnosia	Akinesia	Amnesia	Apraxia	Altered visual depth perception	Deafness	Dysgeusia	Anosmia	Acute respiratory distress syndrome	Albumin urine present	Genital discharge	Genital discharge	Breast atrophy	Abscess sterile	Dandruff	Nail bed tenderness
Bone and joint infections	Arthropathy	Dental discomfort	Blood magnesium increased	Angina pectoris	Activated partial thromboplastin time prolonged	Arteriovenous fistula	Splenic infarction	Mouth haemorrhage	Gastrooesophageal reflux disease	Alanine aminotransferase abnormal	Amylase increased	Colorectal cancer	Blood thyroid stimulating hormone decreased	Altered state of consciousness	Anaesthetic complication neurological	Amnestic symptoms	Asterixis	Amaurosis	Deafness bilateral	Epiglottitis	Bradyarrhythmia	Acute respiratory failure	Albuminuria	Genital discomfort	Genital discomfort	Breast calcifications	Acanthosis nigricans	Diffuse alopecia	Nail discolouration
Bone cancer metastatic	Chondrolysis	Dentofacial anomaly	Cataplexy	Angina unstable	Activated partial thromboplastin time shortened	Bleeding time prolonged	Splenic peliosis	Mouth injury	Gastrooesophageal sphincter insufficiency	Alanine aminotransferase increased	Hyperamylasaemia	Colorectal cancer metastatic	Blood thyroid stimulating hormone increased	Anaplastic astrocytoma	Areflexia	Abnormal behaviour	Ataxia	Amaurosis fugax	Deafness neurosensory	Glossitis	Chronic sinusitis	Alveolar proteinosis	Aminoaciduria	Genital disorder female	Genital disorder female	Breast cancer	Acarodermatitis	Furuncle	Nail discomfort
Bone density decreased	Chondrocalcinosis	Fluorosis	Ciliary muscle spasm	Arrhythmia	Acute leukaemia	Calciphylaxis	Splenic rupture	Mouth ulceration	Gastrooesophagitis	Allergic hepatitis	Insulinoma	Constipation	Blood triglycerides decreased	Anencephaly	Aura	Activation syndrome	Athetosis	Amblyopia	Deafness permanent	Glossodynia	Epistaxis	Alveolitis allergic	Albumin globulin ratio abnormal	Genital disorder male	Genital disorder male	Breast cancer female	Acne	Hair colour changes	Nail disorder
Bone development abnormal	Chondrodystrophy	Gingival abscess	Clonus	Arrhythmia supraventricular	Acute lymphocytic leukaemia	Carotid artery occlusion	Splenomegaly	Oedema mouth	Odynophagia	Ammonia increased	Lipase abnormal	Cytomegalovirus colitis	Congenital hypothyroidism	Aneurysm	Autonomic nervous system imbalance	Acute psychosis	Automatism	Angle closure glaucoma	Deafness transitory	Hypogeusia	Extranodal NK/T-cell lymphoma, nasal type	Alveolitis	Angiomyolipoma	Genital haemorrhage	Genital haemorrhage	Breast cancer male	Acne cystic	Hair disorder	Nail dystrophy
Bone disorder	Chondropathy	Gingival bleeding	Cogwheel rigidity	Arteriosclerosis coronary artery	Acute myeloid leukaemia	Carotid artery stenosis	Aplastic anaemia	Leukoplakia oral	Oesophageal achalasia	Alanine aminotransferase decreased	Lipase increased	Cytomegalovirus gastritis	Hyperthyroidism	Aphasia	Autonomic neuropathy	Adjustment disorder	Bedridden	Anophthalmos	Deafness unilateral	Leukoplakia	Goitre	Antitussive therapy	Anuria	Genital herpes	Genital herpes	Breast cancer stage IV	Acne fulminans	Hair growth abnormal	Nail hypertrophy
Bone lesion	Collagen disorder	Gingival blister	Compartment syndrome	Arteriospasm coronary	Acute promyelocytic leukaemia	Carotid artery thrombosis	Bone marrow disorder	Oral candidiasis	Oesophageal atresia	Aspartate aminotransferase increased	Pancreatic abscess	Cytomegalovirus hepatitis	Hypothyroidism	Astrocytoma	Axonal neuropathy	Affective disorder	Bradykinesia	Anterior chamber cell	Dysacusis	Protrusion tongue	Hyposmia	Apnoea	Azotaemia	Genital hypoaesthesia	Genital hypoaesthesia	Breast cyst	Acne infantile	Hair texture abnormal	Nail infection
Bone metabolism disorder	Collagen-vascular disease	Gingival disorder	Congenital musculoskeletal anomaly	Atrial fibrillation	Acute promyelocytic leukaemia differentiation syndrome	Diabetic vascular disorder	Bone marrow granuloma	Oral discomfort	Oesophageal candidiasis	Autoimmune hepatitis	Pancreatic carcinoma	Cytomegalovirus infection	Papillary thyroid cancer	Attention deficit/hyperactivity disorder	Benign intracranial hypertension	Agoraphobia	Buccoglossal syndrome	Anterior chamber flare	Ear and labyrinth disorders	Swollen tongue	Intranasal hypoaesthesia	Aspergilloma	BK virus infection	Genital infection	Genital infection	Breast discharge	Acne pustular	Hirsutism	Nail pigmentation
Bone neoplasm	Congenital joint malformation	Gingival erythema	Convulsion	Atrial flutter	Alcohol poisoning	Disseminated intravascular coagulation	Bone marrow toxicity	Oral disorder	Oesophageal carcinoma	Benign hepatic neoplasm	Pancreatic disorder	Cytomegalovirus syndrome	Primary hypothyroidism	Brain abscess	Blood sodium abnormal	Anhedonia	Catatonia	Anterior chamber inflammation	Ear canal erythema	Taste disorders	Nasal congestion	Aspergillus infection	Blood creatine increased	Genital infection fungal	Genital infection fungal	Breast discomfort	Acrochordon	Hypertrichosis	Nail ridging
Bone pain	Connective tissue disorder	Gingival hyperplasia	Convulsion neonatal	Atrial hypertrophy	Agranulocytosis	Embolism	Chronic graft versus host disease	Oral fungal infection	Oesophageal discomfort	Bilirubin conjugated increased	Pancreatic enzymes abnormal	Cytomegalovirus viraemia	Thyroglobulin increased	Brain cancer metastatic	Blood sodium increased	Anosognosia	Chorea	Anterior chamber pigmentation	Ear congestion	Tongue blistering	Nasal discomfort	Aspiration	Blood creatine phosphokinase MB increased	Genital infection male	Genital infection male	Breast disorder	Acrodynia	Hypotrichosis	Nail toxicity
Bone sarcoma	Connective tissue inflammation	Gingival hypertrophy	Drooling	Atrial septal defect	Anaemia	Embolism arterial	Febrile bone marrow aplasia	Oral herpes	Oesophageal disorder	Blood bilirubin abnormal	Pancreatic enzymes increased	Dyschezia	Thyroid adenoma	Brain herniation	Bradyphrenia	Bipolar I disorder	Choreoathetosis	Aphakia	Ear discomfort	Tongue coated	Nasal disorder	Asthma	Blood creatine phosphokinase MM increased	Genital injury	Genital injury	Breast disorder female	Actinic keratosis	Ingrown hair	Onychoclasis
Brown tumour	Developmental hip dysplasia	Gingival infection	Drug withdrawal convulsions	Atrial tachycardia	Anaemia macrocytic	Embolism venous	Graft versus host disease	Oral infection	Oesophageal haemorrhage	Blood bilirubin decreased	Pancreatic insufficiency	Faecal incontinence	Thyroid cancer	Brain hypoxia	Cauda equina syndrome	Bipolar disorder	Diplegia	Arcus lipoides	Ear disorder	Tongue discolouration	Nasal dryness	Atelectasis	Blood creatine phosphokinase abnormal	Genital lesion	Genital lesion	Breast engorgement	Acute febrile neutrophilic dermatosis	Pseudofolliculitis barbae	Onycholysis
Calcium deficiency	Fasciitis	Gingival oedema	Emprosthotonus	Atrioventricular block	Anaemia megaloblastic	Excessive granulation tissue	Marrow hyperplasia	Oral mucosa erosion	Oesophageal irritation	Blood bilirubin increased	Pancreatic necrosis	Faecaloma	Thyroid disorder	Brain injury	Central nervous system haemorrhage	Confusion postoperative	Dyskinesia	Arteriosclerotic retinopathy	Ear disorders NEC	Tongue disorder	Nasal inflammation	Atypical pneumonia	Blood creatine phosphokinase increased	Genital pain	Genital pain	Breast enlargement	Albinism	Trichorrhexis	Onychomadesis
Clavicle fracture	Fibroma	Gingival pain	Epicondylitis	Atrioventricular block complete	Anaemia neonatal	Gangrene	Myelodysplastic syndrome	Oral mucosal blistering	Oesophageal motility disorder	Blood bilirubin normal	Pancreatic neoplasm	Faeces discoloured	Thyroid function test abnormal	Brain neoplasm	Central nervous system infection	Confusional state	Dystonia	Asthenopia	Ear haemorrhage	Tongue dry	Nasal mucosal disorder	Chest X-ray abnormal	Blood creatinine abnormal	Genital rash	Genital rash	Breast feeding	Angiodermatitis		Onychomycosis
Compression fracture	Fibrosis	Gingival recession	Extremity contracture	Atrioventricular block first degree	Anaemia postoperative	Gas gangrene	Myelodysplastic syndrome transformation	Oral mucosal discolouration	Oesophageal neoplasm	Blood bilirubin unconjugated increased	Pancreatic pseudocyst	Faeces hard	Thyroid neoplasm	Brain neoplasm benign	Central nervous system neoplasm	Delusion	Extrapyramidal disorder	Blepharal pigmentation	Ear infection	Tongue geographic	Nasal obstruction	Chest X-ray normal	Blood creatinine decreased	Genital swelling	Genital swelling	Breast fibroma	Angioedema		Paronychia
Craniosynostosis	Joint contracture	Gingival swelling	Extremity necrosis	Atrioventricular block second degree	Anaemia vitamin B12 deficiency	Graft thrombosis	Myelofibrosis	Oral mucosal exfoliation	Oesophageal obstruction	Budd-Chiari syndrome	Pancreatitis	Frequent bowel movements	Thyroiditis	Brain oedema	Central nervous system stimulation	Delusional disorders	Familial tremor	Blepharitis	Ear malformation	Tongue neoplasm	Nasal odour	Chest discomfort	Blood creatinine increased	Genital ulceration	Genital ulceration	Breast fibrosis	Anogenital warts		Photoonycholysis
Dactylitis	Joint crepitation	Gingival ulceration	Fibromyalgia	Atrioventricular dissociation	Anaemias NEC	Granulomatosis with polyangiitis	Myeloid leukaemia	Oral neoplasm	Oesophageal oedema	Choluria	Pancreatitis acute	Occult blood positive	Thyrotoxic crisis	Brain stem glioma	Cognitive disorder	Delusional perception	Freezing phenomenon	Blepharitis allergic	Ear pain	Tongue neoplasm malignant stage unspecified	Nasal oedema	Chest pain	Blood creatinine normal	Gonorrhoea	Gonorrhoea	Breast induration	Aplasia cutis congenita		Sinusitis
Epiphyses premature fusion	Joint dislocation	Gingivitis	Floppy infant	Blood cholesterol abnormal	Anaemias haemolytic immune	Haemangioma	Myeloid metaplasia	Oral neoplasm benign	Oesophageal pain	Chronic hepatic failure	Pancreatitis chronic	Post procedural constipation	Thyroxine decreased	Brain stem haemorrhage	Complex regional pain syndrome	Depersonalisation	Gait disturbance	Blepharospasm	Ear pruritus	Tongue oedema	Nasal polyps	Cheyne-Stokes respiration	Blood phosphorus increased	Pruritus genital	Pruritus genital	Breast malformation	Application site atrophy		Sinusitis bacterial
Epiphysiolysis	Joint effusion	Implant site pain	Grand mal convulsion	Blood cholesterol decreased	Angioimmunoblastic T-cell lymphoma	Haemangioma congenital	Myeloproliferative disorder	Oral pain	Oesophageal perforation	Chronic hepatitis	Pancreatitis haemorrhagic	Proctalgia	Thyroxine free decreased	Brain stem syndrome	Congenital central nervous system anomaly	Depressed level of consciousness	Hemiparesis	Blindness	Eustachian tube disorder	Tongue paralysis	Nasal septum deviation	Choking	Blood potassium increased	Suprapubic pain	Suprapubic pain	Breast mass	Application site burn		Splinter haemorrhages
Exostosis	Joint hyperextension	Implant site reaction	Groin pain	Blood cholesterol increased	Anisocytosis	Haemorrhage	Polycythaemia vera	Oral papilloma	Oesophageal rupture	Chronic hepatitis B	Pancreatitis necrotising	Proctitis	Addison's disease	Cerebellar ataxia	Conversion disorder	Depressed mood	Hemiplegia	Blindness cortical	External ear disorder	Tongue pigmentation	Nasal septum disorder	Choking sensation	Blood urea abnormal	Congenital genital malformation	Congenital genital malformation	Breast neoplasm	Application site eczema		Clubbing
Extraskeletal ossification	Joint injury	Pulpitis dental	Hypotonia	Blood triglycerides increased	Antibody test negative	Haemorrhage in pregnancy	Pseudolymphoma	Oral pruritus	Oesophageal spasm	Cirrhosis alcoholic		Proctitis herpes	Adrenal atrophy	Cerebellar atrophy	Copper deficiency	Depression	Hyperkinesia	Blindness day	Hearing impaired	Tongue spasm	Nasal septum perforation	Chronic obstructive pulmonary disease	Blood urea decreased	Hypogonadism	Hypogonadism	Breast oedema	Application site erythema
Facial bones fracture	Joint instability	Sensitivity of teeth	Hypotonia neonatal	Bradycardia	Antibody test positive	Haemorrhage subcutaneous	Refractory anaemia with an excess of blasts	Oral pustule	Oesophageal stenosis	Drug-induced liver injury		Proctitis ulcerative	Adrenal disorder	Cerebellar infarction	Cranial nerve disorder	Depression suicidal	Hyperreflexia	Blindness transient	Hyperacusis	Tongue ulceration	Nasal septum ulceration	Disseminated tuberculosis	Blood urea increased	Atrophic vulvovaginitis	Aspermia	Breast pain	Application site exfoliation
Femoral neck fracture	Joint lock	Teething	Infective myositis	Bradycardia foetal	Antinuclear antibody increased	Haemorrhage urinary tract	Reticulocytopenia	Oral toxicity	Oesophageal ulcer	Foetor hepaticus		Proctocolitis	Adrenal gland cancer	Cerebellar syndrome	Cranial nerve paralysis	Depressive symptom	Hypokinesia	Blindness unilateral	Inner ear disorder		Nasal ulcer	Dyspnoea	Blood urea normal	Bartholin's cyst	Azoospermia	Breast swelling	Application site folliculitis
Femur fracture	Joint range of motion decreased	Temporomandibular joint syndrome	Intermittent claudication	Brugada syndrome	Antinuclear antibody positive	Haemorrhagic anaemia	Reticulocytosis	Oromandibular dystonia	Oesophageal varices haemorrhage	Gamma-glutamyltransferase increased		Rectal abscess	Adrenal haemorrhage	Cerebral arteriosclerosis	Demyelinating polyneuropathy	Derealisation	Hyporeflexia	Cataract	Labyrinthitis		Nasopharyngitis	Dyspnoea at rest	Blood uric acid abnormal	Benign vaginal neoplasm	Balanitis	Breast tenderness	Application site paraesthesia
Foot fracture	Joint related signs and symptoms	Tooth abscess	Leiomyoma	Bundle branch block	Aortic aneurysm	Haemorrhagic disorder	Sideroblastic anaemia	Pain in jaw	Oesophagitis	Gilbert's syndrome		Rectal cancer	Adrenal insufficiency	Cerebral arteritis	Demyelination	Dysphoria	Immobile	Cataract conditions	Low set ears		Paranasal sinus hypersecretion	Dyspnoea exertional	Blood uric acid decreased	Candida cervicitis	Balanitis candida	Fibroadenoma of breast	Application site pruritus
Fracture	Joint stiffness	Tooth discolouration	Masked facies	Bundle branch block left	Aortic aneurysm rupture	Haemorrhagic erosive gastritis	White blood cell count abnormal	Periodontal destruction	Oesophagitis ulcerative	Granulomatous liver disease		Rectal discharge	Adrenergic syndrome	Cerebral artery embolism	Developmental coordination disorder	Eating disorder	Monoparesis	Cataract cortical	Meniere's disease		Rhinalgia	Dyspnoea paroxysmal nocturnal	Blood uric acid increased	Cervical discharge	Balanoposthitis	Fibrocystic breast disease	Application site pustules
Hand fracture	Joint swelling	Tooth disorder	Mastication disorder	Bundle branch block right	Aortic arteriosclerosis	Haemorrhagic stroke	White blood cell count decreased	Periodontal disease	Radiation oesophagitis	Hepatic adenoma		Rectal haemorrhage	Adrenocortical insufficiency acute	Cerebral artery stenosis	Diabetic autonomic neuropathy	Echolalia	Monoplegia	Cataract diabetic	Middle ear effusion		Rhinitis	Effusion	Chronic allograft nephropathy	Cervical dysplasia	Blood testosterone decreased	Galactorrhoea	Application site rash
High turnover osteopathy	Ligament injury	Tooth erosion	Muscle atrophy	C-reactive protein increased	Aortic bruit	Haemorrhagic urticaria	White blood cell count increased	Periodontitis	Regurgitation	Hepatic angiosarcoma		Rectal polyp	Adenoma benign	Cerebral atrophy	Diabetic neuropathy	Euphoric mood	Motor dysfunction	Cataract nuclear	Myringitis		Rhinitis allergic	Emphysema	Congenital cystic kidney disease	Cervical incompetence	Blood testosterone free increased	Gynaecomastia	Application site scab
Hip fracture	Ligament sprain	Tooth fracture	Muscle contractions involuntary	Cardiac amyloidosis	Aortic disorder	Hamartoma	White blood cell disorder	Stomatitis	Retching	Hepatic artery thrombosis		Rectal prolapse	Blood cortisol decreased	Cerebral haematoma	Dysarthria	Fear	Motor neurone disease	Cataract subcapsular	Otitis externa		Rhinitis atrophic	Endotracheal intubation complication	Congenital hydronephrosis	Cervical polyp	Blood testosterone increased	Mammogram abnormal	Application site scar
Humerus fracture	Monarthritis	Tooth hypoplasia	Muscle contracture	Cardiac arrest	Aortic dissection	Henoch-Schonlein purpura	Aplasia pure red cell	Stomatitis necrotising	Varices oesophageal	Hepatic atrophy		Rectal spasm	Blood cortisol increased	Cerebral haemorrhage	Eclampsia	Hallucination	Movement disorder	Cataract traumatic	Otitis media		Rhinitis perennial	Eosinophilic pneumonia	Congenital renal cyst	Cervical vertebral fracture	Cryptorchism	Mastitis	Application site urticaria
Hypertrophic osteoarthropathy	Neuropathic arthropathy	Tooth infection	Muscle enzyme increased	Cardiac death	Aortic embolus	Heparin-induced thrombocytopenia	Langerhans' cell histiocytosis	Thirst	Abdominal abscess	Hepatic cancer		Rectal tenesmus	Glucocorticoids decreased	Cerebral hypoperfusion	Encephalitis cytomegalovirus	Hallucination, auditory	Multifocal motor neuropathy	Chalazion	Otitis media acute		Rhinitis seasonal	Forced expiratory volume decreased	Costovertebral angle tenderness	Cervicitis	Ejaculation delayed	Nipple disorder	Arthritis bacterial
Hypophosphataemic rickets	Ochronosis	Tooth injury	Muscle fatigue	Cardiac discomfort	Aortic rupture	Hyperaemia	Lymph node abscess	Aphthous stomatitis	Abdominal adhesions	Hepatic cancer metastatic		Rectal ulcer	Mineralocorticoid deficiency	Cerebral infarction	Epidural lipomatosis	Hallucination, tactile	Paralysis	Chemical eye injury	Otitis media chronic		Rhinitis ulcerative	Gastroenteritis adenovirus	Creatinine renal clearance decreased	Cervicobrachial syndrome	Ejaculation disorder	Nipple pain	Arthropod bite
Knee deformity	Periarthritis	Tooth loss	Muscle fibrosis	Cardiac disorder	Aortic valve incompetence	Hypertension	Lymph node pain	Chapped lips	Abdominal discomfort	Hepatic cirrhosis		Rectocele	Secondary adrenocortical insufficiency	Cerebral ischaemia	Epilepsy	Hallucination, visual	Paralysis flaccid	Chloropsia	Otorrhoea		Rhinorrhoea	Globulins decreased	Diabetes insipidus	Cervix carcinoma	Ejaculation failure	Nipple swelling	Arthropod sting
Lower limb fracture	Periostitis	Tooth malformation	Muscle haemorrhage	Cardiac enzymes increased	Aortic valve sclerosis	Hypertensive crisis	Lymphadenitis	Congenital oral malformation	Abdominal distension	Hepatic congestion		Defaecation urgency	Steroid withdrawal syndrome	Cerebral thrombosis	Essential tremor	Hallucinations, mixed	Paraparesis	Chorioretinitis	Otosalpingitis		Sinobronchitis	Goodpasture's syndrome	Diabetes mellitus	Cervix carcinoma stage 0	Epididymal tenderness	Pectus excavatum	Asteatosis
Metaphyseal dysplasia	Polyarteritis nodosa	Toothache	Muscle injury	Cardiac failure	Aortic valve stenosis	Injection site haematoma	Lymphadenopathy	Lip blister	Abdominal hernia	Hepatic cyst		Abnormal faeces	Hypoaldosteronism	Cerebral vasoconstriction	Facial paresis	Hangover	Paraplegia	Chorioretinopathy	Ototoxicity		Sinus congestion	Graft dysfunction	Diabetes mellitus inadequate control	Cervix disorder	Epididymitis	Posture abnormal	Basal cell carcinoma
Multiple fractures	Polyarthritis		Muscle mass	Cardiac failure acute	Arterial thrombosis	Injection site thrombosis	Lymphocyte count abnormal	Lip dry	Abdominal infection	Hepatic encephalopathy		Anal abscess	Hypopituitarism	Cerebral venous thrombosis	Facial spasm	Hostility	Paresis	Choroidal detachment	Tympanic membrane disorder		Sinus disorder	Histoplasmosis	Diabetic nephropathy	Cervix haemorrhage uterine	Erectile dysfunction	Ultrasound breast abnormal	Benign neoplasm of skin
Osteitis	Rheumatic disorder		Muscle necrosis	Cardiac failure congestive	Arteriovenous fistula thrombosis	Ischaemia	Lymphocyte count decreased	Lip haemorrhage	Abdominal injury	Hepatic enzyme abnormal		Anal atresia	Pituitary haemorrhage	Cerebrospinal fluid leakage	Glabellar reflex abnormal	Hypnagogic hallucination	Parkinson's disease	Choroidal effusion	Tympanic membrane hyperaemia		Sinus operation	Hydrothorax	Fanconi syndrome	Cervix neoplasm	Erection increased		Blister
Osteoarthritis	Sarcoma		Muscle relaxant therapy	Cardiac failure high output	Aspartate aminotransferase decreased	Lividity	Lymphocyte count increased	Lip oedema	Abdominal neoplasm	Hepatic enzyme decreased		Anal cancer	Pituitary infarction	Cerebrovascular accident	Guillain-Barre syndrome	Hypnopompic hallucination	Parkinsonian gait	Choroiditis	Tympanic membrane perforation		Sneezing	Idiopathic pneumonia syndrome	Fanconi syndrome acquired	Clitoral engorgement	Hydrocele		Body tinea
Osteocalcin increased	Synovitis		Muscle rigidity	Cardiac fibrillation	Aspartate aminotransferase normal	Low density lipoprotein increased	Lymphocyte transformation test positive	Lip pain	Aerophagia	Hepatic enzyme increased		Anal candidiasis	Pituitary tumour	Cerebrovascular disorder	Hyperpathia	Hypomania	Parkinsonian rest tremor	Chromatopsia	Vertigo positional		Sudden hearing loss	Idiopathic pulmonary fibrosis	Focal segmental glomerulosclerosis	Coital bleeding	Hypogonadism male		Bowen's disease
Osteochondrosis	Traumatic arthropathy		Muscle rupture	Cardiac flutter	Autoimmune haemolytic anaemia	Microangiopathy	Anaplastic large-cell lymphoma	Lip swelling	Abdominal pain	Hepatic failure		Anal fissure	Pituitary tumour benign	Cerebrovascular insufficiency	Hypersomnia	Impulse-control disorder	Parkinsonism	Colour blindness	Vestibular ataxia			Increased upper airway secretion	Glomerular filtration rate decreased	Colpocele	Orchitis		Bullous conditions
Osteodystrophy			Muscle spasms	Cardiac hypertrophy	Autoimmune thrombocytopenia	Microembolism	Burkitt's lymphoma	Lip ulceration	Abdominal pain lower	Hepatic fibrosis		Anal fistula	Pituitary-dependent Cushing's syndrome	Clonic convulsion	Hypertensive encephalopathy	Inappropriate affect	Peripheral motor neuropathy	Colour blindness acquired	Vestibular neuronitis			Interstitial lung disease	Glomerulonephritis	Cystocele	Orchitis noninfective		Bullous impetigo
Osteogenesis imperfecta			Muscle spasticity	Cardiac murmur	B-cell lymphoma	Peripheral vascular disorder	Acute tonsillitis	Parotid duct obstruction	Abdominal pain upper	Hepatic function abnormal		Anal haemorrhage	Prolactinoma	Coma	Hypertonia	Irritability	Peripheral nerve injury	Congenital eye disorder				Lobar pneumonia	Glomerulonephritis membranoproliferative	Ectropion of cervix	Painful erection		Burns second degree
Osteolysis			Muscle strain	Cardiac output decreased	B-cell type acute leukaemia	Phlebosclerosis	Peritonsillar abscess	Parotid gland enlargement	Abdominal rigidity	Hepatic haemorrhage		Anal inflammation	Acromegaly	Coma hepatic	Listeriosis	Lack of spontaneous speech	Peripheral nerve palsy	Conjunctival bleb				Loeffler's syndrome	Glomerulonephritis membranous	Vaginal cyst	Penile curvature		Bursitis
Osteomalacia			Muscle swelling	Cardiac output increased	Bacteraemia	Poor peripheral circulation	Peritonsillitis	Parotid gland inflammation	Abdominal sepsis	Hepatic infiltration eosinophilic		Anal pruritus	Antidiuretic hormone abnormality	Complex partial seizures	Metastases to central nervous system	Logorrhoea	Peripheral sensorimotor neuropathy	Conjunctival cyst				Lung abscess	Glomerulonephritis minimal lesion	Vaginal discharge	Penile discharge		Candida infection
Osteomyelitis			Muscle tightness	Cardiac septal defect	Bacterial test positive	Portal hypertension	Tonsillar disorder	Parotitis	Abdominal strangulated hernia	Hepatic necrosis		Anal skin tags	Ectopic ACTH syndrome	Concussion	Mononeuritis	Major depression	Peroneal nerve palsy	Conjunctival disorder				Lung adenocarcinoma stage I	Glomerulonephritis rapidly progressive	Vaginal disorder	Penile haematoma		Candida sepsis
Osteonecrosis			Muscle tone disorder	Cardiac tamponade	Band neutrophil count increased	Portal vein thrombosis	Tonsillar hypertrophy	Saliva altered	Abdominal symptom	Hepatic neoplasm		Anal spasm	Growth accelerated	Conduction disorder	Mononeuropathy	Mental disability	Poliomyelitis	Conjunctival follicles				Lung cancer metastatic	Glomerulonephropathy	Vaginal dysplasia	Penile haemorrhage		Candiduria
Osteonecrosis of jaw			Muscle twitching	Cardiac valve disease	Basophilia	Post procedural haematoma	Tonsillitis	Salivary duct obstruction	Abdominal tenderness	Hepatic pain		Anal sphincter atony	Growth retardation	Coordination abnormal	Myoclonic epilepsy	Mental disorder	Quadriplegia	Conjunctival haemorrhage				Lung disorder	Glycosuria	Vaginal erosion	Penile infection		Catheter site cellulitis
Osteopenia			Muscular weakness	Cardiac valve replacement complication	Bicytopenia	Post procedural haemorrhage	Hypersensitivity	Salivary gland conditions	Abdominal wall abscess	Hepatic steatosis		Anorectal discomfort	Hyperadrenocorticism	Cytotoxic oedema	Myoclonus	Mental impairment disorders	Restless legs syndrome	Conjunctival hyperaemia				Lung infection	HIV associated nephropathy	Vaginal haemorrhage	Penile oedema		Cellulitis
Osteoporosis			Musculoskeletal chest pain	Cardio-respiratory arrest	Blast cell crisis	Post thrombotic syndrome	Hypogammaglobulinaemia	Salivary gland disorder	Acute abdomen	Hepatic vein occlusion		Anorectal disorder	Secondary hypogonadism	Dementia	Narcolepsy	Mental retardation	Sleep paralysis	Conjunctival irritation				Lung infiltration	Hydronephrosis	Vaginal infection	Penile pain		Cellulitis gangrenous
Osteoporotic fracture			Musculoskeletal deformity	Cardio-respiratory distress	Blood acid phosphatase increased	Postpartum haemorrhage	Immune system disorder	Salivary gland enlargement	Ascites	Hepatic vein thrombosis		Enterobiasis	Parathyroid disorder	Dementia Alzheimer's type	Nerve compression	Mental status changes	Stereotypy	Conjunctival oedema				Lung neoplasm	Hypertensive nephropathy	Vaginal inflammation	Penile swelling		Cellulitis staphylococcal
Osteosarcoma			Musculoskeletal discomfort	Cardioactive drug level above therapeutic	Blood albumin decreased	Procedural haemorrhage	Immunodeficiency	Salivary gland pain	Benign gastrointestinal neoplasm	Hepatitis		Faecal incontinence	Parathyroid tumour	Dementia with Lewy bodies	Nerve conduction studies abnormal	Mood alterations with depressive symptoms	Tardive dyskinesia	Conjunctival ulcer				Lung neoplasm malignant	Kidney fibrosis	Vaginal mucosal blistering	Penis disorder		Chloasma
Osteosarcoma metastatic			Musculoskeletal disorder	Cardioactive drug level increased	Blood albumin increased	Spontaneous haematoma	Immunology test	Salivary hypersecretion	Bezoar	Hepatitis A		Flatulence	Parathyroid tumour benign	Dermatillomania	Nerve injury	Mood swings	Toe walking	Conjunctivitis				Lymphangioleiomyomatosis	Kidney infection	Vaginal neoplasm	Peyronie's disease		Chrysiasis
Osteosclerosis			Musculoskeletal pain	Cardiogenic shock	Blood alkaline phosphatase increased	Telangiectasia	Immunosuppressant drug level increased	Sialoadenitis	Blood gastrin increased	Hepatitis B		Haemorrhoidal haemorrhage	Blood parathyroid hormone increased	Disorientation	Nervous system disorder	Morbid thoughts	Tonic clonic movements	Conjunctivitis allergic				Mesothelioma	Metastatic renal cell carcinoma	Vaginal odour	Phimosis		Congenital generalised lipodystrophy
Pelvic fracture			Musculoskeletal stiffness	Cardiomegaly	Blood and lymphatic system disorders	Temporal arteritis	Immunosuppression	Sjogren's syndrome	Central obesity	Hepatitis B e antigen positive		Haemorrhoids	Hypoparathyroidism	Dysgraphia	Neural tube defect	Neurosis	Trismus	Conjunctivitis bacterial				Nocardiosis	Nephritic syndrome	Vaginal prolapse	Premature ejaculation		Congenital skin disorder
Radius fracture			Myalgia	Cardiomyopathy	Blood antidiuretic hormone abnormal	Transient cerebrovascular events	Lymphangitis	Submandibular mass	Cloacal exstrophy	Hepatitis B surface antigen positive		Perineal abscess	Hyperparathyroidism	Dyslexia	Neuralgia	Nightmare	Walking disability	Conjunctivitis infective				Non-small cell lung cancer	Nephritis	Vaginal ulceration	Priapism		Contusion
Rib fracture			Myasthenia gravis	Cardiopulmonary failure	Blood bicarbonate	Tumour haemorrhage	Lymphatic disorder	Aphonia	Diverticulitis	Hepatitis C		Perineal injury	Hyperparathyroidism primary	Electroencephalogram abnormal	Neuritis	Obsessive rumination	Clumsiness	Contact lens intolerance				Pleural disorder	Nephrocalcinosis	Vaginal wall congestion	Spontaneous penile erection		Cutaneous lupus erythematosus
Rickets			Myasthenic syndrome	Cardiotoxicity	Blood bicarbonate decreased	Varicose vein	Lymphocele	Breath holding	Duodenal perforation	Hepatitis C antibody positive		Perineal pain	Hyperparathyroidism secondary	Encephalitis	Neuroectodermal neoplasm	Obsessive thoughts	Loss of control of legs	Corneal abrasion				Pleural effusion	Nephrogenic diabetes insipidus	Vaginismus	Testicular atrophy		Cutaneous vasculitis
Stress fracture			Myofascial pain syndrome	Cardiovascular disorder	Blood bicarbonate increased	Varicose veins vulval	Lymphoedema	Breath odour	Duodenal ulcer	Hepatitis F		Perirectal abscess		Encephalitis viral	Neurofibroma	Obsessive-compulsive disorder	Mobility decreased	Corneal decompensation				Pleural fibrosis	Nephrogenic systemic fibrosis	Vaginitis bacterial	Testicular disorder		Cutis laxa
Tibial torsion			Myoglobin urine present	Cardiovascular insufficiency	Blood calcium abnormal	Vascular anomaly	Lymphoma	Breath sounds abnormal	Duodenal ulcer haemorrhage	Hepatitis acute		Steatorrhoea		Encephalocele	Neurofibromatosis	Obsessive-compulsive personality disorder		Corneal defect				Pleural infection	Nephrolithiasis	Vulvovaginal burning sensation	Testicular pain		Cyanosis
Ulna fracture			Myoglobinuria	Carditis	Blood calcium decreased	Vascular calcification	Lymphoma cutis	Dry throat	Duodenal ulcer perforation	Hepatitis alcoholic				Encephalopathy	Neuroleptic malignant syndrome	Panic attack		Corneal degeneration				Pleural rub	Nephropathy	Vulvovaginal candidiasis	Testicular swelling		Dark circles under eyes
Upper limb fracture			Myopathy	Coarctation of the aorta	Blood chloride decreased	Vascular graft occlusion	Lymphopenia	Dysaesthesia pharynx	Dysentery	Hepatitis cholestatic				Epidural haemorrhage	Neurological disorders NEC	Panic disorder		Corneal deposits				Pleurisy	Nephropathy toxic	Vulvovaginal discomfort	Testis cancer		Decubitus ulcer
Wrist fracture			Myopathy toxic	Congestive cardiomyopathy	Blood chloride increased	Vascular headache	Lymphoproliferative disorder	Dysphagia	Dyspepsia	Hepatitis chronic active				Extradural abscess	Neurological examination abnormal	Panic reaction		Corneal disorder				Pleuritic pain	Nephrosclerosis	Vulvovaginal disorder	Varicocele		Dermal cyst
Traumatic fracture			Myositis	Cor pulmonale	Blood copper decreased	Vascular hypertensive disorders	Lymphorrhoea	Dysphonia	Dyspeptic signs and symptoms	Hepatitis fulminant				Facial neuralgia	Neurological symptom	Paranoia		Corneal dystrophy				Pleuropericarditis	Nephrotic syndrome	Vulvovaginal dryness	Infertility male		Dermatitis
			Myotonia	Coronary artery disease	Blood count abnormal	Vascular hypotensive disorders	Lymphostasis	Herpangina	Epigastric discomfort	Hepatitis toxic				Glioblastoma	Neuroma	Parasomnia		Corneal epithelium defect				Pneumocystis jirovecii infection	Oliguria	Vulvovaginal erythema	Klinefelter's syndrome		Dermatitis acneiform
			Nuchal rigidity	Coronary artery insufficiency	Blood culture positive	Vascular insufficiency	Malignant histiocytosis	Laryngeal cancer	Exomphalos	Hepatitis viral				Glioblastoma multiforme	Neuromuscular block prolonged	Personality change		Corneal erosion				Pneumocystis jirovecii pneumonia	Perinephric collection	Vulvovaginal mycotic infection	Libido decreased		Dermatitis atopic
			Polymyalgia rheumatica	Coronary artery occlusion	Blood disorder	Vascular occlusion	Mixed connective tissue disease	Laryngeal disorder	Food poisoning	Hepatobiliary disease				Glioma	Neuromuscular toxicity	Personality disorder		Corneal infiltrates				Pneumomediastinum	Perirenal haematoma	Vulvovaginal pain	Libido disorder		Dermatitis bullous
			Polymyositis	Coronary artery stenosis	Blood electrolytes abnormal	Vascular pain	Pityriasis lichenoides et varioliformis acuta	Laryngeal haemorrhage	Fungal peritonitis	Hepatoblastoma				Haemorrhage intracranial	Neuromyopathy	Polydipsia psychogenic		Corneal irritation				Pneumonia	Polyomavirus-associated nephropathy	Vulvovaginal pruritus	Libido increased		Dermatitis contact
			Quadriparesis	Coronary artery thrombosis	Blood electrolytes decreased	Vascular pseudoaneurysm	Rheumatoid arthritis	Laryngeal neoplasm	Gastric atony	Hepatocellular carcinoma				Herpes simplex encephalitis	Neuropathy peripheral	Pseudodementia		Corneal lesion				Pneumonia anthrax	Protein urine present	Vulvovaginal swelling	Nocturnal emission		Dermatitis diaper
			Repetitive strain injury	Costochondritis	Blood fibrinogen decreased	Vascular purpura	Systemic lupus erythematosus	Laryngeal oedema	Gastric cancer	Hepatocellular injury				Hydrocephalus	Neurotoxicity	Psychiatric decompensation		Corneal oedema				Pneumonia aspiration	Proteinuria	Vulvovaginitis	Painful ejaculation		Dermatitis exfoliative
			Rhabdomyolysis	Defect conduction intraventricular	Blood fibrinogen increased	Vascular resistance pulmonary increased	Vitamin B6 deficiency	Laryngeal pain	Gastric dilatation	Hepatomegaly				Hypoxic-ischaemic encephalopathy	Osmotic demyelination syndrome	Psychiatric evaluation abnormal		Corneal opacity				Pneumonia bacterial	Pyelonephritis	Vulvovaginitis trichomonal	Retrograde ejaculation		Dermatitis infected
			Risus sardonicus	Diastolic dysfunction	Blood follicle stimulating hormone increased	Vascular resistance systemic	X-linked lymphoproliferative syndrome	Laryngitis	Gastric disorder	Hepatorenal syndrome				Intracranial aneurysm	Peripheral sensory neuropathy	Psychiatric symptom		Corneal perforation				Pneumonia cytomegaloviral	Pyelonephritis acute	Abortion	Scrotal disorder		Dermatitis psoriasiform
			Slow speech	Dilatation atrial	Blood gases abnormal	Vascular rupture	Acquired immunodeficiency syndrome	Laryngospasm	Gastric pH decreased	Hepatosplenic T-cell lymphoma				Intracranial pressure increased	Petit mal epilepsy	Psychomotor retardation		Corneal pigmentation				Pneumonia fungal	Pyelonephritis chronic	Abortion incomplete	Scrotal erythema		Dermatomyositis
			Soft tissue disorder	Dilatation ventricular	Blood glucose abnormal	Vascular stenosis	Acute graft versus host disease	Laryngotracheal oedema	Gastric perforation	Hepatosplenomegaly				Intracranial venous sinus thrombosis	Pleurothotonus	Psychomotor skills impaired		Corneal scar				Pneumonia klebsiella	Renal abscess	Abortion infected	Scrotal oedema		Dermatophytosis
			Soft tissue infection	ECG signs of myocardial ischaemia	Blood glucose decreased	Vasculitis	Allergic conditions	Nasopharyngeal cancer	Gastric polyps	Hepatotoxicity				Intraventricular haemorrhage	Polyneuropathy	Psychosexual disorder		Corneal thinning				Pneumonia mycoplasmal	Renal aplasia	Abortion missed	Scrotal pain		Dermoid cyst
			Soft tissue inflammation	Echocardiogram abnormal	Blood glucose fluctuation	Vasculitis cerebral	Allergic granulomatous angiitis	Oropharyngeal blistering	Gastric ulcer	Herpes simplex hepatitis				Ischaemic cerebral infarction	Porphyria acute	Psychosomatic disease		Cyanopsia				Pneumonia streptococcal	Renal artery stenosis	Abortion spontaneous	Scrotal swelling		Dry skin
			Soft tissue injury	Ejection fraction decreased	Blood glucose increased	Vasculitis gastrointestinal	Antineutrophil cytoplasmic antibody positive	Oropharyngeal candidiasis	Gastric ulcer haemorrhage	Hypertransaminasaemia				Ischaemic stroke	Radial nerve palsy	Psychotic behaviour		Cycloplegia				Pneumothorax	Renal artery thrombosis	Abnormal labour	Scrotal ulcer		Dyshidrotic eczema
			Soft tissue necrosis	Electrocardiogram PR prolongation	Blood gonadotrophin decreased	Vasculitis necrotising	Autoimmune disorder	Oropharyngeal discomfort	Gastric ulcer helicobacter	Ischaemic hepatitis				Lacunar infarction	Reflexes abnormal	Psychotic disorder		Cystoid macular oedema				Polyserositis	Renal cancer	Abnormal withdrawal bleeding	Semen analysis abnormal		Ecchymosis
			Spastic paralysis	Electrocardiogram PR shortened	Blood gonadotrophin increased	Vasoconstriction	Beta 2 microglobulin increased	Oropharyngeal pain	Gastric ulcer perforation	Liver abscess				Leukoencephalopathy	Reversible ischaemic neurological deficit	Schizoaffective disorder		Cytomegalovirus chorioretinitis				Pulmonary congestion	Renal cell carcinoma	Adenomyosis	Semen volume decreased		Eczema
			Syncope	Electrocardiogram QRS complex	Blood growth hormone increased	Vasodilatation	Decreased immune responsiveness	Oropharyngeal spasm	Gastritis	Liver disorder				Memory impairment	Sciatica	Schizophrenia		Deposit eye				Pulmonary embolism	Renal colic	Adnexa uteri cyst	Sexual desire disorders		Eczema herpeticum
			Tetanus	Electrocardiogram QRS complex abnormal	Blood immunoglobulin G decreased	Vasodilation procedure	End stage AIDS	Oropharyngeal squamous cell carcinoma	Gastritis erosive	Liver function test abnormal				Meningioma	Sedation	Schizophreniform disorder		Detachment of retinal pigment epithelium				Pulmonary fibrosis	Renal cortical necrosis	Adnexa uteri mass	Sexual dysfunction		Eczema infected
			Tetany	Electrocardiogram QRS complex prolonged	Blood insulin decreased	Vasomotor rhinitis	Food allergy	Oropharyngeal swelling	Gastritis haemorrhagic	Liver function test normal				Meningioma benign	Sleep attacks	Self injurious behaviour		Developmental glaucoma				Pulmonary function test abnormal	Renal cyst	Adnexa uteri pain	Sexually active		Elastosis perforans
			Tic	Electrocardiogram QT interval	Blood insulin increased	Vasospasm	Lupus-like syndrome	Pharyngeal disorder	Gastritis viral	Liver injury				Meningism	Spasmodic dysphonia	Self-injurious ideation		Diabetic coma				Pulmonary function test decreased	Renal failure	Amniotic cavity infection	Sexually transmitted disease		Enterocutaneous fistula
			Tendinous contracture	Electrocardiogram QT interval abnormal	Blood iron abnormal	Vein discolouration	Mastocytosis	Pharyngeal erythema	Gastroduodenitis	Liver tenderness				Meningitis	Status epilepticus	Social avoidant behaviour		Diabetic complication				Pulmonary granuloma	Renal failure acute	Assisted fertilisation	Sperm concentration		Ephelides
			Tendon disorder	Electrocardiogram QT prolonged	Blood iron decreased	Vein disorder	Plasma cell leukaemia	Pharyngeal haemorrhage	Gastroenteritis	Metastases to liver				Meningitis aseptic	Sudden onset of sleep	Somatic hallucination		Diabetic foot infection				Pulmonary haemorrhage	Renal failure chronic	Benign hydatidiform mole	Sperm concentration decreased		Epidermal necrosis
			Tendon injury	Electrocardiogram QT shortened	Blood iron increased	Vena cava thrombosis	Post transplant lymphoproliferative disorder	Pharyngeal lesion	Gastroenteritis bacterial	Mixed liver injury				Meningitis bacterial	Sudden unexplained death in epilepsy	Somatoform disorder		Diabetic retinopathy				Pulmonary hypertension	Renal function test abnormal	Choriocarcinoma	Spermatocele		Epidermal and dermal conditions
			Tendon pain	Electrocardiogram ST segment	Blood lactate dehydrogenase increased	Venous insufficiency	Serum sickness	Pharyngeal oedema	Gastroenteritis salmonella	Nodular regenerative hyperplasia				Meningitis chemical	Sympathomimetic effect	Substance-induced psychotic disorder		Diplopia				Pulmonary hypoplasia	Renal graft loss	Complication of delivery	Spermatogenesis abnormal		Epidermolysis
			Tendon rupture	Electrocardiogram ST segment abnormal	Blood methaemoglobin present	Venous occlusion	Type III immune complex mediated reaction	Pharyngitis	Gastroenteritis yersinia	Peliosis hepatis				Meningitis cryptococcal	Tourette's disorder	Thinking abnormal		Dry eye				Pulmonary infarction	Renal haemorrhage	Dysmenorrhoea	Spermatozoa abnormal		Epidermolysis bullosa
			Tendonitis	Electrocardiogram ST segment depression	Blood oestrogen decreased	Venous pressure increased		Pharyngitis streptococcal	Helicobacter gastritis	Protein total decreased				Meningitis viral	Toxic encephalopathy	Thought blocking		Dysaesthesia				Pulmonary mass	Renal impairment	Endometrial adenocarcinoma			Erysipelas
			Tenosynovitis	Electrocardiogram ST segment elevation	Blood oestrogen increased	Venous pressure jugular increased		Throat irritation	Helicobacter infection	Toxicity to various agents				Meningoencephalitis herpetic	Toxic neuropathy	Tinnitus		Ectropion				Pulmonary microemboli	Renal infarct	Endometrial cancer			Erythema
			Infective tenosynovitis	Electrocardiogram ST-T change	Blood osmolarity decreased	Venous thrombosis		Throat tightness	Hiatus hernia	Transaminases increased				Metabolic encephalopathy	Transient global amnesia	Trichotillomania		Eczema eyelids				Pulmonary oedema	Renal mass	Endometrial disorder			Erythema annulare
			Rotator cuff syndrome	Electrocardiogram ST-T segment abnormal	Blood osmolarity increased	Venous thrombosis limb		Viral pharyngitis	Hyperchlorhydria	Traumatic liver injury				Microcephaly	Transient ischaemic attack	Waxy flexibility		Endophthalmitis				Pulmonary ossification	Renal neoplasm	Endometrial hyperplasia			Erythema infectiosum
			Trigger finger	Electrocardiogram T wave abnormal	Blood pH decreased	Vessel perforation			Impaired gastric emptying	Vanishing bile duct syndrome				Multiple sclerosis	Tremor	Alcohol abuse		Enophthalmos				Pulmonary thrombosis	Renal pain	Endometrial hypertrophy			Erythema multiforme
				Electrocardiogram T wave amplitude decreased	Blood phosphorus decreased	Vessel puncture site bruise			Inguinal hernia	Venoocclusive liver disease				Multiple sclerosis relapse	Trigeminal neuralgia	Aggression		Episcleritis				Pulmonary toxicity	Renal papillary necrosis	Endometrial neoplasm			Erythema nodosum
				Electrocardiogram T wave inversion	Blood potassium abnormal	Vessel puncture site haematoma			Intra-abdominal haematoma	Jaundice cholestatic				Neuroglycopenia	Upper motor neurone lesion	Agitation		Erythema of eyelid				Pulmonary vasculitis	Renal rickets	Endometriosis			Erythrasma
				Electrocardiogram U-wave abnormality	Blood potassium decreased	Vessel puncture site haemorrhage			Intra-abdominal haemorrhage	Venoocclusive disease				Partial seizures	Allodynia	Agitation postoperative		Erythropsia				Pulmonary veno-occlusive disease	Renal tubular acidosis	Endometritis			Erythrodermic psoriasis
				Electrocardiogram abnormal	Blood pressure abnormal	Vessel puncture site inflammation			Metastases to peritoneum					Periventricular leukomalacia	Autism	Alcohol problem		Exophthalmos				Radiation pneumonitis	Renal tubular disorder	Female reproductive neoplasm			Erythromelalgia
				Electrocardiogram change	Blood pressure diastolic decreased	Fat embolism			Nausea					Posterior reversible encephalopathy syndrome	Autism spectrum disorder	Alcoholism		Eye allergy				Rales	Renal tubular necrosis	Foetal acidosis			Erythrosis
				Electrocardiogram repolarisation abnormality	Blood pressure diastolic increased	Capillary fragility			Noninfectious peritonitis					Postictal state	Cluster headache	Anger		Eye burns				Rhonchi	Renal vasculitis	Foetal alcohol syndrome			Eschar
				Endocardial fibrosis	Blood pressure fluctuation	Capillary fragility increased			Peptic ulcer					Progressive multifocal leukoencephalopathy	Delirium tremens	Antisocial behaviour		Eye discharge				Sarcoidosis	Renal vein thrombosis	Foetal anticonvulsant syndrome			Excoriation
				Endocarditis	Blood pressure inadequately controlled	Capillary leak syndrome			Peptic ulcer haemorrhage					Reye's syndrome	Head titubation	Antisocial personality disorder		Eye disorder				Screaming	Renovascular hypertension	Foetal chromosome abnormality			Exfoliative conditions
				Endocrine disorder	Blood pressure increased	Catheter site haemorrhage			Peptic ulcer perforation					Stupor	Learning disability	Anxiety		Eye haemorrhage				Small cell lung cancer	Tubulointerstitial nephritis	Foetal damage			Exfoliative rash
				Endocrine neoplasms malignant and unspecified	Blood pressure normal	Catheter site phlebitis			Peritoneal adhesions					Subarachnoid haemorrhage	Learning disorder	Anxiety disorder		Eye infection				Squamous cell carcinoma of lung	Urate nephropathy	Foetal death			Fixed eruption
				Fallot's tetralogy	Blood pressure systolic decreased	Diastolic hypertension			Peritoneal cloudy effluent					Subdural effusion	Occipital neuralgia	Apathy		Eye infection viral				Systemic mycosis	Asymptomatic bacteriuria	Foetal disorder			Folliculitis
				Foetal heart rate	Blood pressure systolic increased	High density lipoprotein increased			Peritoneal haemorrhage					Subdural haematoma	Paraesthesia	Asocial behaviour		Eye injury				Traumatic lung injury	Atonic urinary bladder	Foetal distress syndrome			Formication
				Heart alternation	Blood prolactin decreased	Hoigne's syndrome			Peritonitis					Tonic convulsion	Paraesthesia oral	Blunted affect		Eye irritation				Tuberculosis	Bacterial prostatitis	Hydrometra			Fungal infection
				Heart disease congenital	Blood prolactin increased	Incision site haematoma			Peritonitis bacterial					Vascular dementia	Paraesthesias and dysaesthesias	Circadian rhythm sleep disorder		Eye movement disorder				Chylothorax	Bacteriuria	Hydrops foetalis			Fungal skin infection
				Heart failure signs and symptoms	Blood test abnormal	Incision site haemorrhage			Pneumoperitoneum					Water intoxication	Vertebrobasilar insufficiency	Claustrophobia		Eye naevus				Adenovirus infection	Benign prostatic hyperplasia	Menometrorrhagia			Fungal test positive
				Heart rate abnormal	Blood thromboplastin decreased	Infusion site phlebitis			Sclerosing encapsulating peritonitis					Wernicke-Korsakoff syndrome	Hyperaesthesia	Compulsions		Eye oedema				Bronchial disorder	Bladder and urethral symptoms	Menorrhagia			Generalised erythema
				Heart rate irregular	Blood zinc decreased	Infusion site thrombosis			Stomach dilation procedure					White matter lesion	Hypervigilance	Compulsive sexual behaviour		Eye pain				Bronchial haemorrhage	Bladder cancer	Menstrual disorder			Graft complication
				Heart sounds abnormal	Bloody discharge	Malformation venous			Subileus					Loss of consciousness	Hypoaesthesia	Compulsive shopping		Eye penetration				Bronchial hyperreactivity	Bladder dilatation	Menstruation delayed			Granuloma annulare
				High density lipoprotein decreased	Blue toe syndrome	Necrosis ischaemic			Umbilical hernia					Loss of proprioception	Hypoaesthesia oral	Cyclothymic disorder		Eye pruritus				Bronchial obstruction	Bladder discomfort	Menstruation irregular			Granuloma skin
				Hypertrophic cardiomyopathy	Burning sensation	Orthostatic hypertension			Localised intraabdominal fluid collection					Speech and language abnormalities	Illusion	Delirium		Eye swelling				Bronchial secretion retention	Bladder disorder	Metrorrhagia			Hand dermatitis
				Inferior vena cava syndrome	CD4 lymphocytes decreased	Orthostatic hypotension			Malignant mesenchymoma					Vertigo CNS origin	Motion sickness	Disinhibition		Eye ulcer				Bronchial ulceration	Bladder diverticulum	Placental disorder			Herpes dermatitis
				Intracardiac thrombus	Chronic eosinophilic leukaemia	Prehypertension			Eructation					Ankylosing spondylitis	Oscillopsia	Dissociation		Eyelash discolouration				Bronchiectasis	Bladder dysfunction	Polyhydramnios			Herpes simplex
				Ischaemic cardiomyopathy	Chronic leukaemia	Secondary hypertension			Anastomotic ulcer					Anterior spinal artery syndrome	Parosmia	Dissociative disorder		Eyelash hyperpigmentation				Bronchiolitis	Bladder fibrosis	Pregnancy			Herpes virus infection
				Ischaemic coronary artery disorders	Chronic lymphocytic leukaemia	Systolic hypertension			Cryptosporidiosis infection					Arachnoiditis	Sensorimotor disorder	Drug abuse		Eyelash thickening				Bronchioloalveolar carcinoma	Bladder irritation	Pregnancy test false positive			Herpes zoster
				Kounis syndrome	Chronic myeloid leukaemia	Withdrawal hypertension			Diverticulum intestinal					Back disorder	Sensory disturbance	Dysphemia		Eyelid bleeding				Bronchitis	Bladder neck obstruction	Pregnancy test positive			Hyperhidrosis
				Left ventricular dysfunction	Chronic myelomonocytic leukaemia	Wound haemorrhage			Duodenitis					Back injury	Sensory loss	Dyssomnia		Eyelid disorder				Bronchitis bacterial	Bladder necrosis	Premature baby			Hyperkeratosis
				Left ventricular failure	Citrate toxicity	Arterial disorder			Duodenitis haemorrhagic					Back pain	Carpal tunnel syndrome	Dysthymic disorder		Eyelid exfoliation				Bronchitis viral	Bladder neoplasm	Premature delivery			Hypertrophic scar
				Left ventricular hypertrophy	Coagulation factor decreased	Arterial insufficiency			Enteritis					Brachial plexus injury	Decreased vibratory sense	Elevated mood		Eyelid function disorder				Bronchopneumonia	Bladder pain	Premature labour			Ichthyosis
				Long QT syndrome	Coagulation test abnormal	Arterial occlusive disease			Enterocolitis					Coccydynia	Febrile convulsion	Emotional disorder		Eyelid infection				Bronchopneumopathy	Bladder spasm	Premature rupture of membranes			Ichthyosis acquired
				Long QT syndrome congenital	Coagulation time prolonged	Arterial spasm			Enterocolitis infectious					Intervertebral disc degeneration	Vestibular disorder	Emotional distress		Eyelid irritation				Bronchopulmonary aspergillosis	Bladder stenosis	Premature separation of placenta			Impetigo
				Mitral valve disease	Coagulopathy	Arteritis			Fructose intolerance					Intervertebral disc disorder		Feeling abnormal		Eyelid margin crusting				Bronchopulmonary dysplasia	Blood urine	Prolonged labour			Injection site dermatitis
				Mitral valve incompetence	Coombs direct test positive	Artery dissection			Functional gastrointestinal disorder					Intervertebral disc protrusion		Feeling cold		Eyelid oedema				Bronchospasm	Blood urine present	Retained placenta or membranes			Injection site erythema
				Myocardial depression	Coombs positive haemolytic anaemia	Carotid bruit			Gastrinoma					Intervertebral discitis		Feeling drunk		Eyelid pain				Bronchospasm paradoxical	Calculus bladder	Sarcoma uterus			Injection site urticaria
				Myocardial haemorrhage	Coombs test positive	Carotid pulse			Ileal perforation					Kyphosis		Feeling hot		Eyelid ptosis				Bronchostenosis	Calculus urinary	Shortened cervix			Intertrigo
				Myocardial infarction	Culture negative	Carotid sinus syndrome			Ileal ulcer					Lhermitte's sign		Feeling jittery		Eyelid retraction				Cough	Chromaturia	Smear cervix abnormal			Intertrigo candida
				Myocardial ischaemia	Deep vein thrombosis	Congenital arterial malformation			Ileitis					Lordosis		Feeling of body temperature change		Eyelids pruritus				Cough decreased	Congenital genitourinary abnormality	Smear cervix normal			Jessner's lymphocytic infiltration
				Myocardial rupture	Deficiency anaemia	Leriche syndrome			Ileus					Lumbar radiculopathy		Feeling of despair		Floppy iris syndrome				Croup infectious	Congenital vesicoureteric reflux	Uterine atony			Kaposi's sarcoma
				Myocarditis	Diffuse large B-cell lymphoma	Mean arterial pressure			Ileus paralytic					Meningocele		Feeling of relaxation		Flushing				Increased bronchial secretion	Contracted bladder	Uterine cancer			Kaposi's varicelliform eruption
				Myopericarditis	Drug reaction with eosinophilia and systemic symptoms	Mean arterial pressure decreased			Inflammatory bowel disease					Meningomyelocele		Feelings of worthlessness		Foreign body in eye				Increased viscosity of bronchial secretion	Crystal urine present	Uterine cervical erosion			Keloid scar
				Nodal arrhythmia	Dyslipidaemia	Peripheral arterial occlusive disease			Infrequent bowel movements					Metastases to spine		Flat affect		Foreign body sensation in eyes				Mendelson's syndrome	Crystalluria	Uterine cervical squamous metaplasia			Keratoacanthoma
				Nodal rhythm	Embolic stroke	Peripheral artery aneurysm			Intestinal diaphragm disease					Myelitis		Flight of ideas		Gaze palsy				Obliterative bronchiolitis	Cystitis	Uterine contractions during pregnancy			Keratosis pilaris
				Oedema due to cardiac disease	Eosinopenia	Peripheral artery stenosis			Intestinal haemorrhage					Myelitis transverse		Frustration		Glaucoma				Organising pneumonia	Cystitis haemorrhagic	Uterine cyst			Koebner phenomenon
				Palpitations	Eosinophil count abnormal	Peripheral artery thrombosis			Intestinal infarction					Opisthotonus		Generalised anxiety disorder		Growth of eyelashes				Tracheobronchitis	Cystitis interstitial	Uterine disorder			Laceration
				Papillary muscle rupture	Eosinophil count increased				Intestinal infections					Post lumbar puncture syndrome		Head lag abnormal		Halo vision				Hiccups	Cystitis noninfective	Uterine enlargement			Leukaemia cutis
				Patent ductus arteriosus	Eosinophilia				Intestinal ischaemia					Pyramidal tract syndrome		Homicidal ideation		Hemianopia				Hyperventilation	Cystitis viral	Uterine haemorrhage			Leukoderma
				Pedal pulse decreased	Eosinophilic myocarditis				Intestinal mass					Radiation myelopathy		Hypochondriasis		Hordeolum				Hypopnoea	Dysuria	Uterine hypertonus			Lichen planus
				Pericardial disease	Eosinophilic pustular folliculitis				Intestinal obstruction					Radicular pain		Hypophagia		Horner's syndrome				Hypoventilation	Enuresis	Uterine hypotonus			Lichenification
				Pericardial effusion	Erythroleukaemia				Intestinal perforation					Radiculitis		Judgement impaired		Hyphaema				Lower respiratory tract infection	Eosinophilic cystitis	Uterine inflammation			Lichenoid keratosis
				Pericardial haemorrhage	Erythropenia				Intestinal stenosis					Radiculopathy		Male orgasmic disorder		Hypoaesthesia eye				Measles	Genitourinary tract infection	Uterine leiomyoma			Linear IgA disease
				Pericardial rub	Erythropoiesis abnormal				Intestinal ulcer					Sacroiliitis		Male sexual dysfunction		Hypopyon				Mediastinum neoplasm	Genitourinary tract neoplasm	Uterine mass			Livedo reticularis
				Pericarditis	Essential hypertension				Intussusception					Scoliosis		Mania		Hypotony of eye				Neonatal tachypnoea	Hypertonic bladder	Uterine neoplasm			Lymphocytic infiltration
				Pericarditis constrictive	Essential thrombocythaemia				Irritable bowel syndrome					Senile ankylosing vertebral hyperostosis		Mental disorder due to a general medical condition		IIIrd nerve paralysis				Nocturnal dyspnoea	Hyperuricosuria	Uterine pain			Malignant melanoma
				Pneumopericardium	Evans syndrome				Lactase deficiency					Spina bifida		Mutism		Intraocular pressure increased				Obstructive airways disorder	Incontinence	Uterine perforation			Mechanical urticaria
				Postinfarction angina	Extrasystoles				Mesenteric artery thrombosis					Spina bifida occulta		Pica		Iridocyclitis				Orthopnoea	Micturition urgency	Uterine polyp			Melanocytic naevus
				Postural orthostatic tachycardia syndrome	Extravasation				Mesenteric occlusion					Spinal anaesthesia		Speech disorder		Iris adhesions				Painful respiration	Neurogenic bladder	Uterine prolapse			Melanoderma
				Potassium imbalance	Factor I deficiency				Mesenteric vascular insufficiency					Spinal compression fracture		Stress		Iris disorder				Parainfluenzae virus infection	Residual urine volume	Uterine rupture			Melanosis
				Prinzmetal angina	Factor II deficiency				Postoperative ileus					Spinal cord compression		Stress at work		Iris hyperpigmentation				Persistent foetal circulation	Urinary bladder polyp	Uterine spasm			Milia
				Pulmonary alveolar haemorrhage	Factor VIII deficiency				Protein-losing gastroenteropathy					Spinal cord disorder		Substance abuse		Iritis				Pertussis	Urinary retention	Uterovaginal prolapse			Miliaria
				Pulmonary arterial hypertension	Factor XI deficiency				Small intestinal obstruction					Spinal cord haemorrhage				Kearns-Sayre syndrome				Productive cough	Bile duct cancer	Pyometra			Molluscum contagiosum
				Pulmonary valve incompetence	Febrile neutropenia				Small intestinal perforation					Spinal cord infarction				Keratitis				Respiration abnormal	Bile duct disorders	Adnexal torsion			Morphoea
				Pulse abnormal	Folate deficiency				Small intestine ulcer					Spinal cord injury				Keratoconus				Respiratory acidosis	Bile duct neoplasms malignant	Amenorrhoea			Mucocutaneous candidiasis
				Pulse absent	Fungaemia				Strongyloidiasis					Spinal cord paralysis				Keratopathy				Respiratory alkalosis	Bile duct stenosis	Anovulatory cycle			Mucosal excoriation
				Pulse pressure decreased	Gastric haemorrhage				Thrombosis mesenteric vessel					Spinal disorder				Lacrimal disorder				Respiratory arrest	Biliary colic	Blighted ovum			Mycosis fungoides
				Pulseless electrical activity	Gestational diabetes				Volvulus					Spinal epidural haematoma				Lacrimal structural disorder				Respiratory depression	Biliary fibrosis	Blood luteinising hormone increased			Myxoedema
				QRS axis abnormal	Gestational hypertension				Ascariasis					Spinal fracture				Lacrimation decreased				Respiratory depth increased	Biliary tract disorder	Fallopian tube cyst			Neoplasm skin
				Restrictive cardiomyopathy	Glucose tolerance decreased				Caecitis					Spinal haematoma				Lacrimation increased				Respiratory disorder	Cholangiocarcinoma	Haemorrhagic ovarian cyst			Netherton's syndrome
				Rhythm idioventricular	Glucose tolerance impaired				Clostridium difficile colitis					Spinal osteoarthritis				Lenticular opacities				Respiratory disorder neonatal	Cholangitis	Malignant ovarian cyst			Neurodermatitis
				Right ventricular failure	Glucose-6-phosphate dehydrogenase deficiency				Colitis ischaemic					Spine malformation				Lenticular pigmentation				Respiratory disorders NEC	Cholangitis sclerosing	Ovarian atrophy			Neutrophilic dermatosis
				Sick sinus syndrome	Glycosylated haemoglobin decreased				Colitis microscopic					Spondylitis				Lentigo				Respiratory distress	Cholecystitis	Ovarian cancer			Pain of skin
				Sickle cell anaemia	Glycosylated haemoglobin increased				Colitis					Spondyloarthropathy				Lid sulcus deepened				Respiratory failure	Cholecystitis acute	Ovarian cyst			Pallor
				Sickle cell anaemia with crisis	Gout				Colonic abscess					Synovial cyst				Macular degeneration				Respiratory moniliasis	Cholecystitis and cholelithiasis	Ovarian disorder			Palpable purpura
				Sinoatrial block	Gouty arthritis				Congenital megacolon					Thoracic vertebral fracture				Macular fibrosis				Respiratory paralysis	Cholecystitis chronic	Ovarian enlargement			Panniculitis
				Sinus arrest	Gouty tophus				Large intestinal haemorrhage					Tumour compression				Macular hole				Respiratory rate decreased	Cholecystitis infective	Ovarian failure			Papule
				Sinus arrhythmia	Granulocytosis				Large intestinal obstruction									Macular oedema				Respiratory syncytial virus infection	Cholelithiasis	Ovarian germ cell teratoma benign			Pemphigoid
				Sinus bradycardia	HELLP syndrome				Large intestinal ulcer									Macular pigmentation				Respiratory tract congestion	Cholestasis	Ovarian haemorrhage			Pemphigus
				Sinus rhythm	Haemarthrosis				Large intestine perforation									Macule				Respiratory tract haemorrhage	Cholestatic liver injury	Ovarian hyperstimulation syndrome			Petechiae
				Sinus tachycardia	Haematemesis				Large intestine polyp									Maculopathy				Respiratory tract infection	Colitis ulcerative	Ovarian neoplasm			Photodermatosis
				Stroke volume increased	Haematochezia				Megacolon									Madarosis				Respiratory tract infection viral	Congenital absence of bile ducts	Polycystic ovaries			Photosensitivity reaction
				Subacute endocarditis	Haematocrit decreased				Neutropenic colitis									Meibomianitis				Respiratory tract oedema	Deficiency of bile secretion	Ultrasound ovary abnormal			Pigmentation disorder
				Sudden cardiac death	Haematocrit increased				Pseudomembranous colitis									Miosis				Serositis	Gallbladder cancer	Menopausal disorder			Polymorphic light eruption
				Superior vena cava syndrome	Haematological malignancy				Toxic dilatation of intestine									Mydriasis				Severe acute respiratory syndrome	Gallbladder disorder	Menopausal symptoms			Porphyria non-acute
				Supraventricular extrasystoles	Haematology test abnormal				Anastomotic leak									Myopia				Snoring	Gallbladder polyp	Menopause			Post herpetic neuralgia
				Supraventricular tachyarrhythmia	Haematoma				Clostridium colitis									Night blindness				Sputum discoloured	Free prostate-specific antigen increased	Hyperemesis gravidarum			Prurigo
				Supraventricular tachycardia	Haematospermia				Colonic pseudo-obstruction									Nystagmus				Sputum increased	Hormone-dependent prostate cancer	Hypomenorrhoea			Pruritus
				Tachyarrhythmia	Haematotoxicity				Diverticular perforation									Ocular discomfort				Sputum purulent	Neoplasm prostate	Imperforate hymen			Pruritus NEC
				Tachycardia	Haematuria				Gastrointestinal candidiasis									Ocular hyperaemia				Status asthmaticus	Prostate cancer	Infertility female			Pruritus generalised
				Tachycardia foetal	Haemobilia				Gastrointestinal carcinoma									Ocular hypertension				Streptococcal infection	Prostate cancer metastatic	Menarche			Psoriasis
				Torsade de pointes	Haemochromatosis				Gastrointestinal disorder									Ocular icterus				Streptococcal sepsis	Prostate examination abnormal	Obstetric procedure complication			Psoriatic arthropathy
				Tricuspid valve incompetence	Haemodynamic instability				Gastrointestinal fistula									Ocular sensation disorders				Stridor	Prostate induration	Oestradiol increased			Purple glove syndrome
				Troponin I increased	Haemoglobin				Gastrointestinal fungal infection									Ocular surface disease				Tachypnoea	Prostate infection	Oestrogen deficiency			Purpura fulminans
				Troponin increased	Haemoglobin abnormal				Gastrointestinal haemorrhage									Ocular toxicity				Tracheal disorder	Prostatic acid phosphatase increased	Oestrogenic effect			Purpura non-thrombocytopenic
				Ventricular arrhythmia	Haemoglobin decreased				Gastrointestinal hypermotility									Ocular vascular disorder				Tracheal fistula	Prostatic adenoma	Oligohydramnios			Purpura
				Ventricular dysfunction	Haemoglobin increased				Gastrointestinal hypomotility									Oculogyric crisis				Tracheitis	Prostatic disorder	Oligomenorrhoea			Purpura senile
				Ventricular extrasystoles	Haemoglobin normal				Gastrointestinal infection									Oculomucocutaneous syndrome				Tracheo-oesophageal fistula	Prostatic dysplasia	Ovulation disorder			Pustular psoriasis
				Ventricular failure	Haemoglobinaemia				Gastrointestinal inflammation									Oculorespiratory syndrome				Tracheostomy infection	Prostatic pain	Ovulation pain			Pyoderma
				Ventricular fibrillation	Haemoglobinuria				Gastrointestinal inflammatory conditions									Ophthalmic herpes simplex				Upper airway obstruction	Prostatic specific antigen increased	Pelvic abscess			Pyoderma gangrenosum
				Ventricular flutter	Haemolysis				Gastrointestinal malformation									Ophthalmic herpes zoster				Upper respiratory tract congestion	Prostatitis	Pelvic discomfort			Pyogenic granuloma
				Ventricular hypertrophy	Haemolytic anaemia				Gastrointestinal motility disorder									Ophthalmoplegia				Upper respiratory tract infection	Prostatomegaly	Pelvic fibrosis			Radiation skin injury
				Ventricular hypokinesia	Haemolytic uraemic syndrome				Gastrointestinal necrosis									Optic atrophy				Upper respiratory tract inflammation	Calculus ureteric	Pelvic haematoma			Rash
				Ventricular septal defect	Haemophilia				Gastrointestinal neoplasm									Optic disc vascular disorder				Upper respiratory tract signs and symptoms	Urethral discharge	Pelvic haemorrhage			Rash erythematous
				Ventricular tachycardia	Haemoptysis				Gastrointestinal obstruction									Optic ischaemic neuropathy				Upper-airway cough syndrome	Urethral disorder	Pelvic infection			Rash follicular
				Wandering pacemaker	Haemothorax				Gastrointestinal pain									Optic nerve cupping				Viral upper respiratory tract infection	Urethral haemorrhage	Pelvic inflammatory disease			Rash generalised
				Lipids abnormal	Hand and foot syndrome secondary to sickle cell anaemia				Gastrointestinal perforation									Optic nerve disorder				Vocal cord disorder	Urethral obstruction	Pelvic neoplasm			Rash macular
				Lipids increased	Hereditary angioedema				Gastrointestinal signs and symptoms									Optic neuritis				Vocal cord paralysis	Urethral pain	Pelvic pain			Rash maculo-papular
					Histiocytosis				Gastrointestinal signs and symptoms NEC									Orbital oedema				Vocal cord paresis	Urethral stenosis	Pelvic venous thrombosis			Rash morbilliform
					Histiocytosis haematophagic				Gastrointestinal sounds abnormal									Panophthalmitis				Wheezing	Urethral syndrome	Polymenorrhoea			Rash papular
					Hodgkin's disease				Gastrointestinal stoma complication									Papilloedema				White blood cells urine positive	Urethritis	Postmenopausal haemorrhage			Rash pustular
					Hodgkin's disease lymphocyte depletion type stage unspecified				Gastrointestinal stromal tumour									Periorbital haematoma				Congenital diaphragmatic hernia	Urethritis noninfective	Precocious puberty			Rash scarlatiniform
					Hodgkin's disease lymphocyte predominance type stage unspecified				Gastrointestinal toxicity									Periorbital oedema				Diaphragmatic hernia	Hydroureter	Premature menopause			Rash vesicular
					Homocystinuria				Gastrointestinal tract irritation									Photophobia				Non-cardiogenic pulmonary oedema	Hypercalciuria	Premenstrual syndrome			Red man syndrome
					Hyperalbuminaemia				Gastrointestinal ulcer									Photopsia					Hypocalciuria	Progesterone			Rosacea
					Hyperammonaemia				Gastrointestinal ulcer haemorrhage									Phobia					Hyposthenuria	Puberty			Scab
					Hyperbilirubinaemia				Gastrointestinal ulcer perforation									Phonophobia					Ketonuria	Puerperal pyrexia			Scar
					Hypercalcaemia				Lower gastrointestinal haemorrhage									Pigment dispersion syndrome					Lower urinary tract symptoms	Reproductive system haemorrhages			Scar pain
					Hypercalcaemia of malignancy				Malabsorption									Posterior capsule opacification					Malignant neoplasm of renal pelvis	Reproductive toxicity			Scleroderma
					Hypercapnia				Mallory-Weiss syndrome									Presbyopia					Microalbuminuria	Reproductive tract disorder			Sebaceous gland disorder
					Hyperchloraemia				Melaena									Pterygium					Micturition disorder	Salpingitis			Sebaceous hyperplasia
					Hypercholesterolaemia				Pneumatosis									Pupillary deformity					Nocturia	Single umbilical artery			Seborrhoeic dermatitis
					Hypercoagulation				Pneumatosis intestinalis									Pupillary disorder					Pelvi-ureteric obstruction	Stillbirth			Seborrhoeic keratosis
					Hyperfibrinogenaemia				Post procedural diarrhoea									Pupillary reflex impaired					Pollakiuria	Supernumerary nipple			Skin atrophy
					Hypergammaglobulinaemia				Pyloric stenosis									Pupils unequal					Polyuria	Suppressed lactation			Skin bacterial infection
					Hyperglycaemia				Reflux gastritis									Retinal aneurysm					Prostatism	Teratogenicity			Skin burning sensation
					Hyperinsulinism				Small bowel angioedema									Retinal artery occlusion					Pyuria	Turner's syndrome			Skin cancer
					Hyperkalaemia				Sphincter of Oddi dysfunction									Retinal degeneration					Strangury	Unintended pregnancy			Skin candida
					Hyperlactacidaemia				Upper gastrointestinal haemorrhage									Retinal depigmentation					Ureteral spasm	Vulval abscess			Skin depigmentation
					Hyperlipidaemia				Viral diarrhoea									Retinal deposits					Ureteric cancer	Vulval disorder			Skin discolouration
					Hypermagnesaemia				Viral infections NEC									Retinal detachment					Ureteric obstruction	Vulval ulceration			Skin discomfort
					Hypermethioninaemia				Appendicitis									Retinal disorder					Ureteritis	Vulvitis			Skin disorder
					Hypernatraemia				Appetite disorder									Retinal exudates					Ureterostomy site discomfort	Withdrawal bleed			Skin erosion
					Hyperphosphataemia				Fat intolerance									Retinal haemorrhage					Urge incontinence	Anaphylactoid syndrome of pregnancy			Skin exfoliation
					Hyperprolactinaemia				Cheilitis									Retinal injury					Urinary abnormalities	Breech presentation			Skin fibrosis
					Hyperproteinaemia				Crohn's disease									Retinal ischaemia					Urinary hesitation	Complication of pregnancy			Skin fissures
					Hypertriglyceridaemia				Diarrhoea									Retinal oedema					Urinary incontinence	Early menarche			Skin fragility
					Hyperuricaemia				Diarrhoea haemorrhagic									Retinal pigment epithelial tear					Urinary sediment abnormal	Ectopic pregnancy			Skin haemorrhage
					Hyperviscosity syndrome				Early satiety									Retinal pigmentation					Urinary sediment present	Enlarged clitoris			Skin hyperpigmentation
					Hypervitaminosis A				Jaundice									Retinal scar					Urinary tract disorder	Failed induction of labour			Skin hypertrophy
					Hypervitaminosis D				Jaundice neonatal									Retinal tear					Urinary tract infection	Female orgasmic disorder			Skin induration
					Hypoalbuminaemia				Jaundice hepatocellular									Retinal toxicity					Urinary tract infection fungal	Female sexual arousal disorder			Skin infection
					Hypocalcaemia				Lactose intolerance									Retinal vascular disorder					Urinary tract obstruction	Female sexual dysfunction			Skin irritation
					Hypocapnia				Necrotising enterocolitis neonatal									Retinal vascular occlusion					Urinary tract pain	Feminisation acquired			Skin lesion
					Hypochloraemia				Vomiting									Retinal vascular thrombosis					Urinary tract signs and symptoms	Multiple pregnancy			Skin maceration
					Hypocholesterolaemia				Vomiting neonatal									Retinal vein occlusion					Urine abnormality				Skin mass
					Hypochromasia													Retinal vein thrombosis					Urine analysis abnormal				Skin necrosis
					Hypochromic anaemia													Retinitis					Urine calcium increased				Skin odour abnormal
					Hypofibrinogenaemia													Retinogram abnormal					Urine electrolytes abnormal				Skin oedema
					Hypoglycaemia													Retinoic acid syndrome					Urine flow decreased				Skin papilloma
					Hypoglycaemia neonatal													Retinopathy of prematurity					Urine ketone body present				Skin reaction
					Hypoglycaemic coma													Retinopathy proliferative					Urine odour abnormal				Skin sensitisation
					Hypoglycaemic seizure													Scintillating scotoma					Urine output				Skin striae
					Hypoglycaemic unconsciousness													Scleral discolouration					Urine output increased				Skin swelling
					Hypoplastic anaemia													Scleral disorder					Urine phosphorus increased				Skin tightness
					Hypokalaemia													Scleral haemorrhage					Urine sodium increased				Skin toxicity
					Hypolipidaemia													Scleral hyperaemia					Urogenital disorder				Skin ulcer
					Hypomagnesaemia													Scleral pigmentation					Urogenital haemorrhage				Skin warm
					Hyponatraemia													Scleral thinning					Urosepsis				Skin wrinkling
					Hypoperfusion													Scleritis					pH urine decreased				Solar dermatitis
					Hypophosphataemia													Scleromalacia					pH urine increased				Solar lentigo
					Hypoproteinaemia													Scotoma					Alanine aminotransferase normal				Squamous cell carcinoma
					Hypoprothrombinaemia													Sensation of foreign body									Squamous cell carcinoma of skin
					Hypotension													Stargardt's disease									Staphylococcal scalded skin syndrome
					Hypothrombinaemia													Strabismus									Staphylococcal skin infection
					Hypouricaemia													Subconjunctival cyst									Stevens-Johnson syndrome
					Hypovolaemia													Sudden visual loss									Sticky skin
					Hypovolaemic shock													Tunnel vision									Sunburn
					Idiopathic thrombocytopenic purpura													Ulcerative keratitis									Sweat gland tumour
					Immunoglobulins decreased													Uveitis									Systemic lupus erythematosus rash
					Immunoglobulins increased													VIIth nerve paralysis									Tinea cruris
					Impaired fasting glucose													VIth nerve paralysis									Tinea infection
					Inappropriate antidiuretic hormone secretion													Vision blurred									Tinea pedis
					Insulin C-peptide decreased													Visual acuity reduced									Tinea versicolour
					Insulin C-peptide increased													Visual brightness									Toxic epidermal necrolysis
					Insulin autoimmune syndrome													Visual colour distortions									Toxic skin eruption
					Insulin resistance													Visual evoked potentials abnormal									Tuberculin test positive
					International normalised ratio abnormal													Visual impairment									Urticaria
					International normalised ratio decreased													Vital dye staining cornea present									Urticaria chronic
					International normalised ratio increased													Vitreous detachment									Urticaria physical
					Iron binding capacity total													Vitreous disorder									Urticaria vesiculosa
					Iron deficiency													Vitreous floaters									Vasculitic rash
					Iron deficiency anaemia													Vitreous haemorrhage									Viral skin infection
					Iron overload													Vitreous opacities									Vitiligo
					Jarisch-Herxheimer reaction													Vitreous prolapse									Xeroderma
					Labile blood pressure													Vogt-Koyanagi-Harada syndrome									Acute generalised exanthematous pustulosis
					Labile hypertension													Xanthopsia									Anhidrosis
					Leukaemia													Xerophthalmia									Calcinosis
					Leukaemoid reaction													Dacryoadenitis acquired									Carbuncle
					Leukocytoclastic vasculitis													Dacryocanaliculitis									Catheter site erythema
					Leukocytosis													Dacryocystitis									Cheilosis
					Leukopenia													Dacryostenosis acquired									Drug eruption
					Leukostasis													Punctate keratitis									Epidermal naevus
					Lymphocytic leukaemia													Refraction disorder									Hypohidrosis
					Lymphocytosis																						Infusion site erythema
					Malaria																						Infusion site pruritus
					Malignant hypertension																						Infusion site urticaria
					Mantle cell lymphoma																						Palmar erythema
					Mean cell volume increased																						Palmar-plantar erythrodysaesthesia syndrome
					Mean platelet volume decreased																						Piloerection
					Metabolic acidosis																						Plantar erythema
					Metabolic alkalosis																						Scratch
					Methaemoglobinaemia																						Xanthoma
					Microangiopathic haemolytic anaemia																						Xanthomatosis
					Microcytic anaemia																						Xerosis
					Microcytosis																						Yellow nail syndrome
					Monoclonal gammopathy																						Subcutaneous abscess
					Monocyte count decreased																						Subcutaneous haematoma
					Monocyte count increased																						Fat necrosis
					Monocytosis																						Fat redistribution
					N-acetylglutamate synthase deficiency																						Fat tissue increased
					Neutropenia																						Body fat disorder
					Neutropenic infection																						Acquired lipoatrophic diabetes
					Neutropenic sepsis																						Allergic oedema
					Neutrophil count decreased																						Cutaneous sarcoidosis
					Neutrophil count increased																						Facial wasting
					Neutrophil percentage increased																						Infected cyst
					Neutrophilia																						Lipoatrophy
					Non-Hodgkin's lymphoma																						Lipodystrophy acquired
					Normochromic normocytic anaemia																						Lipoedema
					Oxygen saturation decreased																						Lipohypertrophy
					PCO2																						Lipoma
					Pancytopenia																						Lipomatosis
					Paraproteinaemia
					Paroxysmal nocturnal haemoglobinuria
					Phlebitis
					Phlebitis superficial
					Plasmodium falciparum infection
					Platelet aggregation abnormal
					Platelet aggregation increased
					Platelet aggregation inhibition
					Platelet count abnormal
					Platelet count decreased
					Platelet count normal
					Platelet disorder
					Platelet dysfunction
					Platelet production decreased
					Plateletcrit decreased
					Poikilocytosis
					Polycythaemia
					Protein C deficiency
					Prothrombin level abnormal
					Prothrombin level decreased
					Prothrombin level increased
					Prothrombin time abnormal
					Prothrombin time ratio
					Prothrombin time shortened
					Pseudo-Bartter syndrome
					Pseudocholinesterase deficiency
					Pseudohyperkalaemia
					Red blood cell abnormality
					Red blood cell count decreased
					Red blood cell count increased
					Red blood cell disorders
					Red blood cell sedimentation rate increased
					Red blood cells semen positive
					Red cell distribution width increased
					Refractory cytopenia with unilineage dysplasia
					Serum ferritin decreased
					Serum ferritin increased
					Shift to the left
					Shock haemorrhagic
					Shock hypoglycaemic
					Sulphaemoglobinaemia
					Superior sagittal sinus thrombosis
					T-cell lymphoma
					Thrombocytopenia
					Thrombocytopenic purpura
					Thrombocytosis
					Thrombophlebitis
					Thrombophlebitis superficial
					Thrombosis
					Thrombosis in device
					Thrombotic microangiopathy
					Thrombotic thrombocytopenic purpura
					Transfusion reaction
					Transverse sinus thrombosis
					Type 1 diabetes mellitus
					Type 2 diabetes mellitus
					Type IIa hyperlipidaemia
					Viraemia
					Vitamin B12 deficiency
					Volume blood increased
					Warm type haemolytic anaemia
					Alkalosis
					Alkalosis hypochloraemic
					Alkalosis hypokalaemic
					Calcium intoxication
					Diabetic hyperglycaemic coma
					Diabetic hyperosmolar coma
					Diabetic ketoacidosis
					Ketosis

## Sheet: system-wise
									REPRODUCTIVE SYSTEM
SKELETAL SYSTEM	MUSCULAR SYSTEM	CIRCULATORY SYSTEM	IMMUNE SYSTEM	DIGESTIVE SYSTEM	ENDOCRINE SYSTEM	NERVOUS SYSTEM	RESPIRATORY SYSTEM	EXCRETORY SYSTEM	GENITALIA	Female Reproductive System	Male Reproductive System	INTEGUMENTRAY SYSTEM	MISCELLANEOUS
Ankle fracture	Asthenia	Acute coronary syndrome	Hypersplenism	Burning mouth syndrome	Anaplastic thyroid cancer	AIDS dementia complex	Acute interstitial pneumonitis	Acute phosphate nephropathy	Genital burning sensation	Atrophic vulvovaginitis	Aspermia	Abscess	Abnormal dreams
Atypical femur fracture	Asthenic conditions	Acute myocardial infarction	Spleen disorder	Dry mouth	Anti-thyroid antibody positive	Acute disseminated encephalomyelitis	Acute pulmonary oedema	Acute prerenal failure	Genital candidiasis	Bartholin's cyst	Azoospermia	Abscess limb	Accident
Atypical fracture	Blood magnesium decreased	Adams-Stokes syndrome	Spleen palpable	Foot and mouth disease	Basedow's disease	Agnosia	Acute respiratory distress syndrome	Albumin urine present	Genital discharge	Benign vaginal neoplasm	Balanitis	Abscess sterile	Accident at home
Bone and joint infections	Blood magnesium increased	Angina pectoris	Splenic infarction	Mouth haemorrhage	Blood thyroid stimulating hormone decreased	Altered state of consciousness	Acute respiratory failure	Albuminuria	Genital discomfort	Candida cervicitis	Balanitis candida	Acanthosis nigricans	Accidental exposure to product
Bone cancer metastatic	Cataplexy	Angina unstable	Splenic peliosis	Mouth injury	Blood thyroid stimulating hormone increased	Anaplastic astrocytoma	Alveolar proteinosis	Aminoaciduria	Genital disorder female	Cervical discharge	Balanoposthitis	Acarodermatitis	Accidental overdose
Bone density decreased	Ciliary muscle spasm	Arrhythmia	Splenic rupture	Mouth ulceration	Blood triglycerides decreased	Anencephaly	Alveolitis allergic	Albumin globulin ratio abnormal	Genital disorder male	Cervical dysplasia	Blood testosterone decreased	Acne	Acidosis
Bone development abnormal	Clonus	Arrhythmia supraventricular	Splenomegaly	Oedema mouth	Congenital hypothyroidism	Aneurysm	Alveolitis	Angiomyolipoma	Genital haemorrhage	Cervical incompetence	Blood testosterone free increased	Acne cystic	Acidosis hyperchloraemic
Bone disorder	Cogwheel rigidity	Arteriosclerosis coronary artery	Aplastic anaemia	Leukoplakia oral	Hyperthyroidism	Aphasia	Antitussive therapy	Anuria	Genital herpes	Cervical polyp	Blood testosterone increased	Acne fulminans	Analgesic therapy
Bone lesion	Compartment syndrome	Arteriospasm coronary	Bone marrow disorder	Oral candidiasis	Hypothyroidism	Astrocytoma	Apnoea	Azotaemia	Genital hypoaesthesia	Cervical vertebral fracture	Cryptorchism	Acne infantile	Anaphylactic responses
Bone metabolism disorder	Congenital musculoskeletal anomaly	Atrial fibrillation	Bone marrow granuloma	Oral discomfort	Papillary thyroid cancer	Attention deficit/hyperactivity disorder	Aspergilloma	BK virus infection	Genital infection	Cervicitis	Ejaculation delayed	Acne pustular	Abnormal sleep-related event
Bone neoplasm	Convulsion	Atrial flutter	Bone marrow toxicity	Oral disorder	Primary hypothyroidism	Brain abscess	Aspergillus infection	Blood creatine increased	Genital infection fungal	Cervicobrachial syndrome	Ejaculation disorder	Acrochordon	Acute phase reaction
Bone pain	Convulsion neonatal	Atrial hypertrophy	Chronic graft versus host disease	Oral fungal infection	Thyroglobulin increased	Brain cancer metastatic	Aspiration	Blood creatine phosphokinase MB increased	Genital infection male	Cervix carcinoma	Ejaculation failure	Acrodynia	Adenocarcinoma
Bone sarcoma	Drooling	Atrial septal defect	Febrile bone marrow aplasia	Oral herpes	Thyroid adenoma	Brain herniation	Asthma	Blood creatine phosphokinase MM increased	Genital injury	Cervix carcinoma stage 0	Epididymal tenderness	Actinic keratosis	Adhesion
Brown tumour	Drug withdrawal convulsions	Atrial tachycardia	Graft versus host disease	Oral infection	Thyroid cancer	Brain hypoxia	Atelectasis	Blood creatine phosphokinase abnormal	Genital lesion	Cervix disorder	Epididymitis	Acute febrile neutrophilic dermatosis	Administration site infection
Calcium deficiency	Emprosthotonus	Atrioventricular block	Marrow hyperplasia	Oral mucosa erosion	Thyroid disorder	Brain injury	Atypical pneumonia	Blood creatine phosphokinase increased	Genital pain	Cervix haemorrhage uterine	Erectile dysfunction	Albinism	Administration site reaction
Clavicle fracture	Epicondylitis	Atrioventricular block complete	Myelodysplastic syndrome	Oral mucosal blistering	Thyroid function test abnormal	Brain neoplasm	Chest X-ray abnormal	Blood creatinine abnormal	Genital rash	Cervix neoplasm	Erection increased	Angiodermatitis	Adverse reaction
Compression fracture	Extremity contracture	Atrioventricular block first degree	Myelodysplastic syndrome transformation	Oral mucosal discolouration	Thyroid neoplasm	Brain neoplasm benign	Chest X-ray normal	Blood creatinine decreased	Genital swelling	Clitoral engorgement	Hydrocele	Angioedema	Affect lability
Craniosynostosis	Extremity necrosis	Atrioventricular block second degree	Myelofibrosis	Oral mucosal exfoliation	Thyroiditis	Brain oedema	Chest discomfort	Blood creatinine increased	Genital ulceration	Coital bleeding	Hypogonadism male	Anogenital warts	Airway complication of anaesthesia
Dactylitis	Fibromyalgia	Atrioventricular dissociation	Myeloid leukaemia	Oral neoplasm	Thyrotoxic crisis	Brain stem glioma	Chest pain	Blood creatinine normal	Gonorrhoea	Colpocele	Orchitis	Aplasia cutis congenita	Alcohol intolerance
Epiphyses premature fusion	Floppy infant	Blood cholesterol abnormal	Myeloid metaplasia	Oral neoplasm benign	Thyroxine decreased	Brain stem haemorrhage	Cheyne-Stokes respiration	Blood phosphorus increased	Pruritus genital	Cystocele	Orchitis noninfective	Application site atrophy	Alcohol withdrawal syndrome
Epiphysiolysis	Grand mal convulsion	Blood cholesterol decreased	Myeloproliferative disorder	Oral pain	Thyroxine free decreased	Brain stem syndrome	Choking	Blood potassium increased	Suprapubic pain	Ectropion of cervix	Painful erection	Application site burn	Amyloidosis
Exostosis	Groin pain	Blood cholesterol increased	Polycythaemia vera	Oral papilloma	Addison's disease	Cerebellar ataxia	Choking sensation	Blood urea abnormal	Congenital genital malformation	Vaginal cyst	Penile curvature	Application site eczema	Anaesthetic complication
Extraskeletal ossification	Hypotonia	Blood triglycerides increased	Pseudolymphoma	Oral pruritus	Adrenal atrophy	Cerebellar atrophy	Chronic obstructive pulmonary disease	Blood urea decreased	Hypogonadism	Vaginal discharge	Penile discharge	Application site erythema	Anaphylactic shock
Facial bones fracture	Hypotonia neonatal	Bradycardia	Refractory anaemia with an excess of blasts	Oral pustule	Adrenal disorder	Cerebellar infarction	Disseminated tuberculosis	Blood urea increased		Vaginal disorder	Penile haematoma	Application site exfoliation	Anaphylactoid reaction
Femoral neck fracture	Infective myositis	Bradycardia foetal	Reticulocytopenia	Oral toxicity	Adrenal gland cancer	Cerebellar syndrome	Dyspnoea	Blood urea normal		Vaginal dysplasia	Penile haemorrhage	Application site folliculitis	Animal bite
Femur fracture	Intermittent claudication	Brugada syndrome	Reticulocytosis	Oromandibular dystonia	Adrenal haemorrhage	Cerebral arteriosclerosis	Dyspnoea at rest	Blood uric acid abnormal		Vaginal erosion	Penile infection	Application site paraesthesia	Animal scratch
Foot fracture	Leiomyoma	Bundle branch block	Sideroblastic anaemia	Pain in jaw	Adrenal insufficiency	Cerebral arteritis	Dyspnoea exertional	Blood uric acid decreased		Vaginal haemorrhage	Penile oedema	Application site pruritus	Anion gap increased
Fracture	Masked facies	Bundle branch block left	White blood cell count abnormal	Periodontal destruction	Adrenergic syndrome	Cerebral artery embolism	Dyspnoea paroxysmal nocturnal	Blood uric acid increased		Vaginal infection	Penile pain	Application site pustules	Anorgasmia
Hand fracture	Mastication disorder	Bundle branch block right	White blood cell count decreased	Periodontal disease	Adrenocortical insufficiency acute	Cerebral artery stenosis	Effusion	Chronic allograft nephropathy		Vaginal inflammation	Penile swelling	Application site rash	Anoxia
High turnover osteopathy	Muscle atrophy	C-reactive protein increased	White blood cell count increased	Periodontitis	Adenoma benign	Cerebral atrophy	Emphysema	Congenital cystic kidney disease		Vaginal mucosal blistering	Penis disorder	Application site scab	Anterograde amnesia
Hip fracture	Muscle contractions involuntary	Cardiac amyloidosis	White blood cell disorder	Stomatitis	Blood cortisol decreased	Cerebral haematoma	Endotracheal intubation complication	Congenital hydronephrosis		Vaginal neoplasm	Peyronie's disease	Application site scar	Anthrax
Humerus fracture	Muscle contracture	Cardiac arrest	Aplasia pure red cell	Stomatitis necrotising	Blood cortisol increased	Cerebral haemorrhage	Eosinophilic pneumonia	Congenital renal cyst		Vaginal odour	Phimosis	Application site urticaria	Anticholinergic syndrome
Hypertrophic osteoarthropathy	Muscle enzyme increased	Cardiac death	Langerhans' cell histiocytosis	Thirst	Glucocorticoids decreased	Cerebral hypoperfusion	Forced expiratory volume decreased	Costovertebral angle tenderness		Vaginal prolapse	Premature ejaculation	Arthritis bacterial	Apgar score low
Hypophosphataemic rickets	Muscle fatigue	Cardiac discomfort	Lymph node abscess	Aphthous stomatitis	Mineralocorticoid deficiency	Cerebral infarction	Gastroenteritis adenovirus	Creatinine renal clearance decreased		Vaginal ulceration	Priapism	Arthropod bite	Aplasia
Knee deformity	Muscle fibrosis	Cardiac disorder	Lymph node pain	Chapped lips	Secondary adrenocortical insufficiency	Cerebral ischaemia	Globulins decreased	Diabetes insipidus		Vaginal wall congestion	Spontaneous penile erection	Arthropod sting	Apocrine and eccrine gland disorders
Lower limb fracture	Muscle haemorrhage	Cardiac enzymes increased	Lymphadenitis	Congenital oral malformation	Steroid withdrawal syndrome	Cerebral thrombosis	Goodpasture's syndrome	Diabetes mellitus		Vaginismus	Testicular atrophy	Asteatosis	Apoptosis
Metaphyseal dysplasia	Muscle injury	Cardiac failure	Lymphadenopathy	Lip blister	Hypoaldosteronism	Cerebral vasoconstriction	Graft dysfunction	Diabetes mellitus inadequate control		Vaginitis bacterial	Testicular disorder	Basal cell carcinoma	Application and instillation site reactions
Multiple fractures	Muscle mass	Cardiac failure acute	Lymphocyte count abnormal	Lip dry	Hypopituitarism	Cerebral venous thrombosis	Histoplasmosis	Diabetic nephropathy		Vulvovaginal burning sensation	Testicular pain	Benign neoplasm of skin	Application site anaesthesia
Osteitis	Muscle necrosis	Cardiac failure congestive	Lymphocyte count decreased	Lip haemorrhage	Pituitary haemorrhage	Cerebrospinal fluid leakage	Hydrothorax	Fanconi syndrome		Vulvovaginal candidiasis	Testicular swelling	Blister	Application site cellulitis
Osteoarthritis	Muscle relaxant therapy	Cardiac failure high output	Lymphocyte count increased	Lip oedema	Pituitary infarction	Cerebrovascular accident	Idiopathic pneumonia syndrome	Fanconi syndrome acquired		Vulvovaginal discomfort	Testis cancer	Body tinea	Application site discharge
Osteocalcin increased	Muscle rigidity	Cardiac fibrillation	Lymphocyte transformation test positive	Lip pain	Pituitary tumour	Cerebrovascular disorder	Idiopathic pulmonary fibrosis	Focal segmental glomerulosclerosis		Vulvovaginal disorder	Varicocele	Bowen's disease	Application site discolouration
Osteochondrosis	Muscle rupture	Cardiac flutter	Anaplastic large-cell lymphoma	Lip swelling	Pituitary tumour benign	Cerebrovascular insufficiency	Increased upper airway secretion	Glomerular filtration rate decreased		Vulvovaginal dryness	Infertility male	Bullous conditions	Application site discomfort
Osteodystrophy	Muscle spasms	Cardiac hypertrophy	Burkitt's lymphoma	Lip ulceration	Pituitary-dependent Cushing's syndrome	Clonic convulsion	Interstitial lung disease	Glomerulonephritis		Vulvovaginal erythema	Klinefelter's syndrome	Bullous impetigo	Application site dryness
Osteogenesis imperfecta	Muscle spasticity	Cardiac murmur	Acute tonsillitis	Parotid duct obstruction	Prolactinoma	Coma	Lobar pneumonia	Glomerulonephritis membranoproliferative		Vulvovaginal mycotic infection	Libido decreased	Burns second degree	Application site erosion
Osteolysis	Muscle strain	Cardiac output decreased	Peritonsillar abscess	Parotid gland enlargement	Acromegaly	Coma hepatic	Loeffler's syndrome	Glomerulonephritis membranous		Vulvovaginal pain	Libido disorder	Bursitis	Application site haemorrhage
Osteomalacia	Muscle swelling	Cardiac output increased	Peritonsillitis	Parotid gland inflammation	Antidiuretic hormone abnormality	Complex partial seizures	Lung abscess	Glomerulonephritis minimal lesion		Vulvovaginal pruritus	Libido increased	Candida infection	Application site hyperaesthesia
Osteomyelitis	Muscle tightness	Cardiac septal defect	Tonsillar disorder	Parotitis	Ectopic ACTH syndrome	Concussion	Lung adenocarcinoma stage I	Glomerulonephritis rapidly progressive		Vulvovaginal swelling	Nocturnal emission	Candida sepsis	Application site hypersensitivity
Osteonecrosis	Muscle tone disorder	Cardiac tamponade	Tonsillar hypertrophy	Saliva altered	Growth accelerated	Conduction disorder	Lung cancer metastatic	Glomerulonephropathy		Vulvovaginitis	Painful ejaculation	Candiduria	Application site induration
Osteonecrosis of jaw	Muscle twitching	Cardiac valve disease	Tonsillitis	Salivary duct obstruction	Growth retardation	Coordination abnormal	Lung disorder	Glycosuria		Vulvovaginitis trichomonal	Retrograde ejaculation	Catheter site cellulitis	Application site infection
Osteopenia	Muscular weakness	Cardiac valve replacement complication	Hypersensitivity	Salivary gland conditions	Hyperadrenocorticism	Cytotoxic oedema	Lung infection	HIV associated nephropathy		Abortion	Scrotal disorder	Cellulitis	Application site inflammation
Osteoporosis	Musculoskeletal chest pain	Cardio-respiratory arrest	Hypogammaglobulinaemia	Salivary gland disorder	Secondary hypogonadism	Dementia	Lung infiltration	Hydronephrosis		Abortion incomplete	Scrotal erythema	Cellulitis gangrenous	Application site irritation
Osteoporotic fracture	Musculoskeletal deformity	Cardio-respiratory distress	Immune system disorder	Salivary gland enlargement	Parathyroid disorder	Dementia Alzheimer's type	Lung neoplasm	Hypertensive nephropathy		Abortion infected	Scrotal oedema	Cellulitis staphylococcal	Application site oedema
Osteosarcoma	Musculoskeletal discomfort	Cardioactive drug level above therapeutic	Immunodeficiency	Salivary gland pain	Parathyroid tumour	Dementia with Lewy bodies	Lung neoplasm malignant	Kidney fibrosis		Abortion missed	Scrotal pain	Chloasma	Application site pain
Osteosarcoma metastatic	Musculoskeletal disorder	Cardioactive drug level increased	Immunology test	Salivary hypersecretion	Parathyroid tumour benign	Dermatillomania	Lymphangioleiomyomatosis	Kidney infection		Abortion spontaneous	Scrotal swelling	Chrysiasis	Application site reaction
Osteosclerosis	Musculoskeletal pain	Cardiogenic shock	Immunosuppressant drug level increased	Sialoadenitis	Blood parathyroid hormone increased	Disorientation	Mesothelioma	Metastatic renal cell carcinoma		Abnormal labour	Scrotal ulcer	Congenital generalised lipodystrophy	Application site swelling
Pelvic fracture	Musculoskeletal stiffness	Cardiomegaly	Immunosuppression	Sjogren's syndrome	Hypoparathyroidism	Dysgraphia	Nocardiosis	Nephritic syndrome		Abnormal withdrawal bleeding	Semen analysis abnormal	Congenital skin disorder	Application site ulcer
Radius fracture	Myalgia	Cardiomyopathy	Lymphangitis	Submandibular mass	Hyperparathyroidism	Dyslexia	Non-small cell lung cancer	Nephritis		Adenomyosis	Semen volume decreased	Contusion	Application site papules
Rib fracture	Myasthenia gravis	Cardiopulmonary failure	Lymphatic disorder	Aphonia	Hyperparathyroidism primary	Electroencephalogram abnormal	Pleural disorder	Nephrocalcinosis		Adnexa uteri cyst	Sexual desire disorders	Cutaneous lupus erythematosus	Application site vesicles
Rickets	Myasthenic syndrome	Cardiotoxicity	Lymphocele	Breath holding	Hyperparathyroidism secondary	Encephalitis	Pleural effusion	Nephrogenic diabetes insipidus		Adnexa uteri mass	Sexual dysfunction	Cutaneous vasculitis	Application site warmth
Stress fracture	Myofascial pain syndrome	Cardiovascular disorder	Lymphoedema	Breath odour		Encephalitis viral	Pleural fibrosis	Nephrogenic systemic fibrosis		Adnexa uteri pain	Sexually active	Cutis laxa	Argininosuccinate synthetase deficiency
Tibial torsion	Myoglobin urine present	Cardiovascular insufficiency	Lymphoma	Breath sounds abnormal		Encephalocele	Pleural infection	Nephrolithiasis		Amniotic cavity infection	Sexually transmitted disease	Cyanosis	Asphyxia
Ulna fracture	Myoglobinuria	Carditis	Lymphoma cutis	Dry throat		Encephalopathy	Pleural rub	Nephropathy		Assisted fertilisation	Sperm concentration	Dark circles under eyes	Atopy
Upper limb fracture	Myopathy	Coarctation of the aorta	Lymphopenia	Dysaesthesia pharynx		Epidural haemorrhage	Pleurisy	Nephropathy toxic		Benign hydatidiform mole	Sperm concentration decreased	Decubitus ulcer	Atrophy
Wrist fracture	Myopathy toxic	Congestive cardiomyopathy	Lymphoproliferative disorder	Dysphagia		Extradural abscess	Pleuritic pain	Nephrosclerosis		Choriocarcinoma	Spermatocele	Dermal cyst	Atypical mycobacterial infection
Traumatic fracture	Myositis	Cor pulmonale	Lymphorrhoea	Dysphonia		Facial neuralgia	Pleuropericarditis	Nephrotic syndrome		Complication of delivery	Spermatogenesis abnormal	Dermatitis	Bacterial disease carrier
Arthralgia	Myotonia	Coronary artery disease	Lymphostasis	Herpangina		Glioblastoma	Pneumocystis jirovecii infection	Oliguria		Dysmenorrhoea	Spermatozoa abnormal	Dermatitis acneiform	Bacterial infection
Arthritis	Nuchal rigidity	Coronary artery insufficiency	Malignant histiocytosis	Laryngeal cancer		Glioblastoma multiforme	Pneumocystis jirovecii pneumonia	Perinephric collection		Endometrial adenocarcinoma		Dermatitis atopic	Bacterial infections NEC
Arthritis infective	Polymyalgia rheumatica	Coronary artery occlusion	Mixed connective tissue disease	Laryngeal disorder		Glioma	Pneumomediastinum	Perirenal haematoma		Endometrial cancer		Dermatitis bullous	Balance disorder
Arthropathy	Polymyositis	Coronary artery stenosis	Pityriasis lichenoides et varioliformis acuta	Laryngeal haemorrhage		Haemorrhage intracranial	Pneumonia	Polyomavirus-associated nephropathy		Endometrial disorder		Dermatitis contact	Beckwith-Wiedemann syndrome
Chondrolysis	Quadriparesis	Coronary artery thrombosis	Rheumatoid arthritis	Laryngeal neoplasm		Herpes simplex encephalitis	Pneumonia anthrax	Protein urine present		Endometrial hyperplasia		Dermatitis diaper	Benign neoplasm
Chondrocalcinosis	Repetitive strain injury	Costochondritis	Systemic lupus erythematosus	Laryngeal oedema		Hydrocephalus	Pneumonia aspiration	Proteinuria		Endometrial hypertrophy		Dermatitis exfoliative	Beta 2 microglobulin urine increased
Chondrodystrophy	Rhabdomyolysis	Defect conduction intraventricular	Vitamin B6 deficiency	Laryngeal pain		Hypoxic-ischaemic encephalopathy	Pneumonia bacterial	Pyelonephritis		Endometrial neoplasm		Dermatitis infected	Binge eating
Chondropathy	Risus sardonicus	Diastolic dysfunction	X-linked lymphoproliferative syndrome	Laryngitis		Intracranial aneurysm	Pneumonia cytomegaloviral	Pyelonephritis acute		Endometriosis		Dermatitis psoriasiform	Blastomycosis
Collagen disorder	Slow speech	Dilatation atrial	Acquired immunodeficiency syndrome	Laryngospasm		Intracranial pressure increased	Pneumonia fungal	Pyelonephritis chronic		Endometritis		Dermatomyositis	Body height decreased
Collagen-vascular disease	Soft tissue disorder	Dilatation ventricular	Acute graft versus host disease	Laryngotracheal oedema		Intracranial venous sinus thrombosis	Pneumonia klebsiella	Renal abscess		Female reproductive neoplasm		Dermatophytosis	Body mass index decreased
Congenital joint malformation	Soft tissue infection	ECG signs of myocardial ischaemia	Allergic conditions	Nasopharyngeal cancer		Intraventricular haemorrhage	Pneumonia mycoplasmal	Renal aplasia		Foetal acidosis		Dermoid cyst	Body temperature altered
Connective tissue disorder	Soft tissue inflammation	Echocardiogram abnormal	Allergic granulomatous angiitis	Oropharyngeal blistering		Ischaemic cerebral infarction	Pneumonia streptococcal	Renal artery stenosis		Foetal alcohol syndrome		Dry skin	Body temperature decreased
Connective tissue inflammation	Soft tissue injury	Ejection fraction decreased	Antineutrophil cytoplasmic antibody positive	Oropharyngeal candidiasis		Ischaemic stroke	Pneumothorax	Renal artery thrombosis		Foetal anticonvulsant syndrome		Dyshidrotic eczema	Body temperature fluctuation
Developmental hip dysplasia	Soft tissue necrosis	Electrocardiogram PR prolongation	Autoimmune disorder	Oropharyngeal discomfort		Lacunar infarction	Polyserositis	Renal cancer		Foetal chromosome abnormality		Ecchymosis	Body temperature increased
Fasciitis	Spastic paralysis	Electrocardiogram PR shortened	Beta 2 microglobulin increased	Oropharyngeal pain		Leukoencephalopathy	Pulmonary congestion	Renal cell carcinoma		Foetal damage		Eczema	Bovine tuberculosis
Fibroma	Syncope	Electrocardiogram QRS complex	Decreased immune responsiveness	Oropharyngeal spasm		Memory impairment	Pulmonary embolism	Renal colic		Foetal death		Eczema herpeticum	Breakthrough pain
Fibrosis	Tetanus	Electrocardiogram QRS complex abnormal	End stage AIDS	Oropharyngeal squamous cell carcinoma		Meningioma	Pulmonary fibrosis	Renal cortical necrosis		Foetal disorder		Eczema infected	Buccal mucosal roughening
Joint contracture	Tetany	Electrocardiogram QRS complex prolonged	Food allergy	Oropharyngeal swelling		Meningioma benign	Pulmonary function test abnormal	Renal cyst		Foetal distress syndrome		Elastosis perforans	Bulimia nervosa
Joint crepitation	Tic	Electrocardiogram QT interval	Lupus-like syndrome	Pharyngeal disorder		Meningism	Pulmonary function test decreased	Renal failure		Hydrometra		Enterocutaneous fistula	Cachexia
Joint dislocation	Tendinous contracture	Electrocardiogram QT interval abnormal	Mastocytosis	Pharyngeal erythema		Meningitis	Pulmonary granuloma	Renal failure acute		Hydrops foetalis		Ephelides	Calcification metastatic
Joint effusion	Tendon disorder	Electrocardiogram QT prolonged	Plasma cell leukaemia	Pharyngeal haemorrhage		Meningitis aseptic	Pulmonary haemorrhage	Renal failure chronic		Menometrorrhagia		Epidermal necrosis	Calcium metabolism disorder
Joint hyperextension	Tendon injury	Electrocardiogram QT shortened	Post transplant lymphoproliferative disorder	Pharyngeal lesion		Meningitis bacterial	Pulmonary hypertension	Renal function test abnormal		Menorrhagia		Epidermal and dermal conditions	Cancer pain
Joint injury	Tendon pain	Electrocardiogram ST segment	Serum sickness	Pharyngeal oedema		Meningitis chemical	Pulmonary hypoplasia	Renal graft loss		Menstrual disorder		Epidermolysis	Carbohydrate tolerance decreased
Joint instability	Tendon rupture	Electrocardiogram ST segment abnormal	Type III immune complex mediated reaction	Pharyngitis		Meningitis cryptococcal	Pulmonary infarction	Renal haemorrhage		Menstruation delayed		Epidermolysis bullosa	Carbon dioxide decreased
Joint lock	Tendonitis	Electrocardiogram ST segment depression		Pharyngitis streptococcal		Meningitis viral	Pulmonary mass	Renal impairment		Menstruation irregular		Erysipelas	Carbon dioxide increased
Joint range of motion decreased	Tenosynovitis	Electrocardiogram ST segment elevation		Throat irritation		Meningoencephalitis herpetic	Pulmonary microemboli	Renal infarct		Metrorrhagia		Erythema	Carcinogenicity
Joint related signs and symptoms	Infective tenosynovitis	Electrocardiogram ST-T change		Throat tightness		Metabolic encephalopathy	Pulmonary oedema	Renal mass		Placental disorder		Erythema annulare	Carcinoid tumour
Joint stiffness	Rotator cuff syndrome	Electrocardiogram ST-T segment abnormal		Viral pharyngitis		Microcephaly	Pulmonary ossification	Renal neoplasm		Polyhydramnios		Erythema infectiosum	Carcinoma in situ
Joint swelling	Trigger finger	Electrocardiogram T wave abnormal		Aphagia		Multiple sclerosis	Pulmonary thrombosis	Renal pain		Pregnancy		Erythema multiforme	Carotene decreased
Ligament injury		Electrocardiogram T wave amplitude decreased		Barrett's oesophagus		Multiple sclerosis relapse	Pulmonary toxicity	Renal papillary necrosis		Pregnancy test false positive		Erythema nodosum	Catheter site infection
Ligament sprain		Electrocardiogram T wave inversion		Erosive oesophagitis		Neuroglycopenia	Pulmonary vasculitis	Renal rickets		Pregnancy test positive		Erythrasma	Catheter site inflammation
Monarthritis		Electrocardiogram U-wave abnormality		Gastrooesophageal reflux disease		Partial seizures	Pulmonary veno-occlusive disease	Renal tubular acidosis		Premature baby		Erythrodermic psoriasis	Catheter site pain
Neuropathic arthropathy		Electrocardiogram abnormal		Gastrooesophageal sphincter insufficiency		Periventricular leukomalacia	Radiation pneumonitis	Renal tubular disorder		Premature delivery		Erythromelalgia	Catheter site related reaction
Ochronosis		Electrocardiogram change		Gastrooesophagitis		Posterior reversible encephalopathy syndrome	Rales	Renal tubular necrosis		Premature labour		Erythrosis	Chemical cystitis
Periarthritis		Electrocardiogram repolarisation abnormality		Odynophagia		Postictal state	Rhonchi	Renal vasculitis		Premature rupture of membranes		Eschar	Chemical injury
Periostitis		Endocardial fibrosis		Oesophageal achalasia		Progressive multifocal leukoencephalopathy	Sarcoidosis	Renal vein thrombosis		Premature separation of placenta		Excoriation	Chemical peritonitis
Polyarteritis nodosa		Endocarditis		Oesophageal atresia		Reye's syndrome	Screaming	Renovascular hypertension		Prolonged labour		Exfoliative conditions	Chills
Polyarthritis		Endocrine disorder		Oesophageal candidiasis		Stupor	Small cell lung cancer	Tubulointerstitial nephritis		Retained placenta or membranes		Exfoliative rash	Chlamydial infection
Rheumatic disorder		Endocrine neoplasms malignant and unspecified		Oesophageal carcinoma		Subarachnoid haemorrhage	Squamous cell carcinoma of lung	Urate nephropathy		Sarcoma uterus		Fixed eruption	Cholinergic syndrome
Sarcoma		Fallot's tetralogy		Oesophageal discomfort		Subdural effusion	Systemic mycosis	Asymptomatic bacteriuria		Shortened cervix		Folliculitis	Chromosomal mutation
Synovitis		Foetal heart rate		Oesophageal disorder		Subdural haematoma	Traumatic lung injury	Atonic urinary bladder		Smear cervix abnormal		Formication	Chronic fatigue syndrome
Traumatic arthropathy		Heart alternation		Oesophageal haemorrhage		Tonic convulsion	Tuberculosis	Bacterial prostatitis		Smear cervix normal		Fungal infection	Cinchonism
Alveolar osteitis		Heart disease congenital		Oesophageal irritation		Vascular dementia	Chylothorax	Bacteriuria		Uterine atony		Fungal skin infection	Circumoral oedema
Bruxism		Heart failure signs and symptoms		Oesophageal motility disorder		Water intoxication	Adenovirus infection	Benign prostatic hyperplasia		Uterine cancer		Fungal test positive	Cleft lip
Dental caries		Heart rate abnormal		Oesophageal neoplasm		Wernicke-Korsakoff syndrome	Bronchial disorder	Bladder and urethral symptoms		Uterine cervical erosion		Generalised erythema	Cleft palate
Dental discomfort		Heart rate irregular		Oesophageal obstruction		White matter lesion	Bronchial haemorrhage	Bladder cancer		Uterine cervical squamous metaplasia		Graft complication	Clostridial infection
Dentofacial anomaly		Heart sounds abnormal		Oesophageal oedema		Loss of consciousness	Bronchial hyperreactivity	Bladder dilatation		Uterine contractions during pregnancy		Granuloma annulare	Cold sweat
Fluorosis		High density lipoprotein decreased		Oesophageal pain		Loss of proprioception	Bronchial obstruction	Bladder discomfort		Uterine cyst		Granuloma skin	Community acquired infection
Gingival abscess		Hypertrophic cardiomyopathy		Oesophageal perforation		Speech and language abnormalities	Bronchial secretion retention	Bladder disorder		Uterine disorder		Hand dermatitis	Completed suicide
Gingival bleeding		Inferior vena cava syndrome		Oesophageal rupture		Vertigo CNS origin	Bronchial ulceration	Bladder diverticulum		Uterine enlargement		Herpes dermatitis	Complication of device insertion
Gingival blister		Intracardiac thrombus		Oesophageal spasm		Ankylosing spondylitis	Bronchiectasis	Bladder dysfunction		Uterine haemorrhage		Herpes simplex	Complications of transplant surgery
Gingival disorder		Ischaemic cardiomyopathy		Oesophageal stenosis		Anterior spinal artery syndrome	Bronchiolitis	Bladder fibrosis		Uterine hypertonus		Herpes virus infection	Condition aggravated
Gingival erythema		Ischaemic coronary artery disorders		Oesophageal ulcer		Arachnoiditis	Bronchioloalveolar carcinoma	Bladder irritation		Uterine hypotonus		Herpes zoster	Congenital anomaly
Gingival hyperplasia		Kounis syndrome		Oesophageal varices haemorrhage		Back disorder	Bronchitis	Bladder neck obstruction		Uterine inflammation		Hyperhidrosis	Congenital foot malformation
Gingival hypertrophy		Left ventricular dysfunction		Oesophagitis		Back injury	Bronchitis bacterial	Bladder necrosis		Uterine leiomyoma		Hyperkeratosis	Congenital limb hyperextension
Gingival infection		Left ventricular failure		Oesophagitis ulcerative		Back pain	Bronchitis viral	Bladder neoplasm		Uterine mass		Hypertrophic scar	Conjoined twins
Gingival oedema		Left ventricular hypertrophy		Radiation oesophagitis		Brachial plexus injury	Bronchopneumonia	Bladder pain		Uterine neoplasm		Ichthyosis	Contrast media reaction
Gingival pain		Long QT syndrome		Regurgitation		Coccydynia	Bronchopneumopathy	Bladder spasm		Uterine pain		Ichthyosis acquired	Crying
Gingival recession		Long QT syndrome congenital		Retching		Intervertebral disc degeneration	Bronchopulmonary aspergillosis	Bladder stenosis		Uterine perforation		Impetigo	Cryptococcal cutaneous infection
Gingival swelling		Mitral valve disease		Varices oesophageal		Intervertebral disc disorder	Bronchopulmonary dysplasia	Blood urine		Uterine polyp		Injection site dermatitis	Cryptococcosis
Gingival ulceration		Mitral valve incompetence		Abdominal abscess		Intervertebral disc protrusion	Bronchospasm	Blood urine present		Uterine prolapse		Injection site erythema	Cushing's syndrome
Gingivitis		Myocardial depression		Abdominal adhesions		Intervertebral discitis	Bronchospasm paradoxical	Calculus bladder		Uterine rupture		Injection site urticaria	Cushingoid
Implant site pain		Myocardial haemorrhage		Abdominal discomfort		Kyphosis	Bronchostenosis	Calculus urinary		Uterine spasm		Intertrigo	Cyst
Implant site reaction		Myocardial infarction		Abdominal distension		Lhermitte's sign	Cough	Chromaturia		Uterovaginal prolapse		Intertrigo candida	Cytarabine syndrome
Pulpitis dental		Myocardial ischaemia		Abdominal hernia		Lordosis	Cough decreased	Congenital genitourinary abnormality		Pyometra		Jessner's lymphocytic infiltration	Cytogenetic abnormality
Sensitivity of teeth		Myocardial rupture		Abdominal infection		Lumbar radiculopathy	Croup infectious	Congenital vesicoureteric reflux		Adnexal torsion		Kaposi's sarcoma	Cytokine release syndrome
Teething		Myocarditis		Abdominal injury		Meningocele	Increased bronchial secretion	Contracted bladder		Amenorrhoea		Kaposi's varicelliform eruption	Death
Temporomandibular joint syndrome		Myopericarditis		Abdominal neoplasm		Meningomyelocele	Increased viscosity of bronchial secretion	Crystal urine present		Anovulatory cycle		Keloid scar	Death neonatal
Tooth abscess		Nodal arrhythmia		Aerophagia		Metastases to spine	Mendelson's syndrome	Crystalluria		Blighted ovum		Keratoacanthoma	Decreased appetite
Tooth discolouration		Nodal rhythm		Abdominal pain		Myelitis	Obliterative bronchiolitis	Cystitis		Blood luteinising hormone increased		Keratosis pilaris	Decreased interest
Tooth disorder		Oedema due to cardiac disease		Abdominal pain lower		Myelitis transverse	Organising pneumonia	Cystitis haemorrhagic		Fallopian tube cyst		Koebner phenomenon	Dehydration
Tooth erosion		Palpitations		Abdominal pain upper		Opisthotonus	Tracheobronchitis	Cystitis interstitial		Haemorrhagic ovarian cyst		Laceration	Delayed delivery
Tooth fracture		Papillary muscle rupture		Abdominal rigidity		Post lumbar puncture syndrome	Hiccups	Cystitis noninfective		Malignant ovarian cyst		Leukaemia cutis	Delayed puberty
Tooth hypoplasia		Patent ductus arteriosus		Abdominal sepsis		Pyramidal tract syndrome	Hyperventilation	Cystitis viral		Ovarian atrophy		Leukoderma	Delayed recovery from anaesthesia
Tooth infection		Pedal pulse decreased		Abdominal strangulated hernia		Radiation myelopathy	Hypopnoea	Dysuria		Ovarian cancer		Lichen planus	Dependence
Tooth injury		Pericardial disease		Abdominal symptom		Radicular pain	Hypoventilation	Enuresis		Ovarian cyst		Lichenification	Developmental delay
Tooth loss		Pericardial effusion		Abdominal tenderness		Radiculitis	Lower respiratory tract infection	Eosinophilic cystitis		Ovarian disorder		Lichenoid keratosis	Device breakage
Tooth malformation		Pericardial haemorrhage		Abdominal wall abscess		Radiculopathy	Measles	Genitourinary tract infection		Ovarian enlargement		Linear IgA disease	Device capturing issue
Toothache		Pericardial rub		Acute abdomen		Sacroiliitis	Mediastinum neoplasm	Genitourinary tract neoplasm		Ovarian failure		Livedo reticularis	Device dislocation
		Pericarditis		Ascites		Scoliosis	Neonatal tachypnoea	Hypertonic bladder		Ovarian germ cell teratoma benign		Lymphocytic infiltration	Device expulsion
		Pericarditis constrictive		Benign gastrointestinal neoplasm		Senile ankylosing vertebral hyperostosis	Nocturnal dyspnoea	Hyperuricosuria		Ovarian haemorrhage		Malignant melanoma	Device interaction
		Pneumopericardium		Bezoar		Spina bifida	Obstructive airways disorder	Incontinence		Ovarian hyperstimulation syndrome		Mechanical urticaria	Device malfunction
		Postinfarction angina		Blood gastrin increased		Spina bifida occulta	Orthopnoea	Micturition urgency		Ovarian neoplasm		Melanocytic naevus	Device occlusion
		Postural orthostatic tachycardia syndrome		Central obesity		Spinal anaesthesia	Painful respiration	Neurogenic bladder		Polycystic ovaries		Melanoderma	Device related infection
		Potassium imbalance		Cloacal exstrophy		Spinal compression fracture	Parainfluenzae virus infection	Residual urine volume		Ultrasound ovary abnormal		Melanosis	Device related sepsis
		Prinzmetal angina		Diverticulitis		Spinal cord compression	Persistent foetal circulation	Urinary bladder polyp		Menopausal disorder		Milia	Diet refusal
		Pulmonary alveolar haemorrhage		Duodenal perforation		Spinal cord disorder	Pertussis	Urinary retention		Menopausal symptoms		Miliaria	Disability
		Pulmonary arterial hypertension		Duodenal ulcer		Spinal cord haemorrhage	Productive cough	Bile duct cancer		Menopause		Molluscum contagiosum	Discomfort
		Pulmonary valve incompetence		Duodenal ulcer haemorrhage		Spinal cord infarction	Respiration abnormal	Bile duct disorders		Benign breast neoplasm		Morphoea	Disease progression
		Pulse abnormal		Duodenal ulcer perforation		Spinal cord injury	Respiratory acidosis	Bile duct neoplasms malignant		Breast abscess		Mucocutaneous candidiasis	Disease recurrence
		Pulse absent		Dysentery		Spinal cord paralysis	Respiratory alkalosis	Bile duct stenosis		Breast atrophy		Mucosal excoriation	Distractibility
		Pulse pressure decreased		Dyspepsia		Spinal disorder	Respiratory arrest	Biliary colic		Breast calcifications		Mycosis fungoides	Disturbance in attention
		Pulseless electrical activity		Dyspeptic signs and symptoms		Spinal epidural haematoma	Respiratory depression	Biliary fibrosis		Breast cancer		Myxoedema	Disturbance in sexual arousal
		QRS axis abnormal		Epigastric discomfort		Spinal fracture	Respiratory depth increased	Biliary tract disorder		Breast cancer female		Neoplasm skin	Diverticulum
		Restrictive cardiomyopathy		Exomphalos		Spinal haematoma	Respiratory disorder	Cholangiocarcinoma		Breast cancer male		Netherton's syndrome	Dizziness
		Rhythm idioventricular		Food poisoning		Spinal osteoarthritis	Respiratory disorder neonatal	Cholangitis		Breast cancer stage IV		Neurodermatitis	Dizziness exertional
		Right ventricular failure		Fungal peritonitis		Spine malformation	Respiratory disorders NEC	Cholangitis sclerosing		Breast cyst		Neutrophilic dermatosis	Dizziness postural
		Sick sinus syndrome		Gastric atony		Spondylitis	Respiratory distress	Cholecystitis		Breast discharge		Pain of skin	Dreamy state
		Sickle cell anaemia		Gastric cancer		Spondyloarthropathy	Respiratory failure	Cholecystitis acute		Breast discomfort		Pallor	Drug administration error
		Sickle cell anaemia with crisis		Gastric dilatation		Synovial cyst	Respiratory moniliasis	Cholecystitis and cholelithiasis		Breast disorder		Palpable purpura	Drug dependence
		Sinoatrial block		Gastric disorder		Thoracic vertebral fracture	Respiratory paralysis	Cholecystitis chronic		Breast disorder female		Panniculitis	Drug effect decreased
		Sinus arrest		Gastric pH decreased		Tumour compression	Respiratory rate decreased	Cholecystitis infective		Breast engorgement		Papule	Drug effect increased
		Sinus arrhythmia		Gastric perforation		Acute stress disorder	Respiratory syncytial virus infection	Cholelithiasis		Breast enlargement		Pemphigoid	Drug effect prolonged
		Sinus bradycardia		Gastric polyps		Akinaesthesia	Respiratory tract congestion	Cholestasis		Breast feeding		Pemphigus	Drug hypersensitivity
		Sinus rhythm		Gastric ulcer		Akinesia	Respiratory tract haemorrhage	Cholestatic liver injury		Breast fibroma		Petechiae	Drug ineffective
		Sinus tachycardia		Gastric ulcer haemorrhage		Anaesthetic complication neurological	Respiratory tract infection	Colitis ulcerative		Breast fibrosis		Photodermatosis	Drug interaction
		Stroke volume increased		Gastric ulcer helicobacter		Areflexia	Respiratory tract infection viral	Congenital absence of bile ducts		Breast induration		Photosensitivity reaction	Drug intolerance
		Subacute endocarditis		Gastric ulcer perforation		Aura	Respiratory tract oedema	Deficiency of bile secretion		Breast malformation		Pigmentation disorder	Drug level changed
		Sudden cardiac death		Gastritis		Autonomic nervous system imbalance	Serositis	Gallbladder cancer		Breast mass		Polymorphic light eruption	Drug level decreased
		Superior vena cava syndrome		Gastritis erosive		Autonomic neuropathy	Severe acute respiratory syndrome	Gallbladder disorder		Breast neoplasm		Porphyria non-acute	Drug level increased
		Supraventricular extrasystoles		Gastritis haemorrhagic		Axonal neuropathy	Snoring	Gallbladder polyp		Breast oedema		Post herpetic neuralgia	Drug screen positive
		Supraventricular tachyarrhythmia		Gastritis viral		Benign intracranial hypertension	Sputum discoloured	Free prostate-specific antigen increased		Breast pain		Prurigo	Drug tolerance
		Supraventricular tachycardia		Gastroduodenitis		Blood sodium abnormal	Sputum increased	Hormone-dependent prostate cancer		Breast swelling		Pruritus	Drug tolerance decreased
		Tachyarrhythmia		Gastroenteritis		Blood sodium increased	Sputum purulent	Neoplasm prostate		Breast tenderness		Pruritus NEC	Drug withdrawal syndrome
		Tachycardia		Gastroenteritis bacterial		Bradyphrenia	Status asthmaticus	Prostate cancer		Fibroadenoma of breast		Pruritus generalised	Drug withdrawal syndrome neonatal
		Tachycardia foetal		Gastroenteritis salmonella		Cauda equina syndrome	Streptococcal infection	Prostate cancer metastatic		Fibrocystic breast disease		Psoriasis	Dupuytren's contracture
		Torsade de pointes		Gastroenteritis yersinia		Central nervous system haemorrhage	Streptococcal sepsis	Prostate examination abnormal		Galactorrhoea		Psoriatic arthropathy	Dwarfism
		Tricuspid valve incompetence		Helicobacter gastritis		Central nervous system infection	Stridor	Prostate induration		Gynaecomastia		Purple glove syndrome	Dysmorphism
		Troponin I increased		Helicobacter infection		Central nervous system neoplasm	Tachypnoea	Prostate infection		Mammogram abnormal		Purpura fulminans	Dyspareunia
		Troponin increased		Hiatus hernia		Central nervous system stimulation	Tracheal disorder	Prostatic acid phosphatase increased		Mastitis		Purpura non-thrombocytopenic	Dysplasia
		Ventricular arrhythmia		Hyperchlorhydria		Cognitive disorder	Tracheal fistula	Prostatic adenoma		Nipple disorder		Purpura	Dysstasia
		Ventricular dysfunction		Impaired gastric emptying		Complex regional pain syndrome	Tracheitis	Prostatic disorder		Nipple pain		Purpura senile	Dystrophic calcification
		Ventricular extrasystoles		Inguinal hernia		Congenital central nervous system anomaly	Tracheo-oesophageal fistula	Prostatic dysplasia		Nipple swelling		Pustular psoriasis	Electric shock
		Ventricular failure		Intra-abdominal haematoma		Conversion disorder	Tracheostomy infection	Prostatic pain		Pectus excavatum		Pyoderma	Electrolyte depletion
		Ventricular fibrillation		Intra-abdominal haemorrhage		Copper deficiency	Upper airway obstruction	Prostatic specific antigen increased		Posture abnormal		Pyoderma gangrenosum	Electrolyte imbalance
		Ventricular flutter		Metastases to peritoneum		Cranial nerve disorder	Upper respiratory tract congestion	Prostatitis		Ultrasound breast abnormal		Pyogenic granuloma	Emotional poverty
		Ventricular hypertrophy		Nausea		Cranial nerve paralysis	Upper respiratory tract infection	Prostatomegaly		Hyperemesis gravidarum		Radiation skin injury	Enanthema
		Ventricular hypokinesia		Noninfectious peritonitis		Demyelinating polyneuropathy	Upper respiratory tract inflammation	Calculus ureteric		Hypomenorrhoea		Rash	Energy increased
		Ventricular septal defect		Peptic ulcer		Demyelination	Upper respiratory tract signs and symptoms	Urethral discharge		Imperforate hymen		Rash erythematous	Enterobacter sepsis
		Ventricular tachycardia		Peptic ulcer haemorrhage		Developmental coordination disorder	Upper-airway cough syndrome	Urethral disorder		Infertility female		Rash follicular	Enterococcal bacteraemia
		Wandering pacemaker		Peptic ulcer perforation		Diabetic autonomic neuropathy	Viral upper respiratory tract infection	Urethral haemorrhage		Menarche		Rash generalised	Enterococcal infection
		Lipids abnormal		Peritoneal adhesions		Diabetic neuropathy	Vocal cord disorder	Urethral obstruction		Obstetric procedure complication		Rash macular	Enterocolitis haemorrhagic
		Lipids increased		Peritoneal cloudy effluent		Dysarthria	Vocal cord paralysis	Urethral pain		Oestradiol increased		Rash maculo-papular	Enzyme abnormality
		Abnormal clotting factor		Peritoneal haemorrhage		Eclampsia	Vocal cord paresis	Urethral stenosis		Oestrogen deficiency		Rash morbilliform	Enzyme induction
		Acetonaemia		Peritonitis		Encephalitis cytomegalovirus	Wheezing	Urethral syndrome		Oestrogenic effect		Rash papular	Epidermal growth factor receptor decreased
		Acquired haemophilia		Peritonitis bacterial		Epidural lipomatosis	White blood cells urine positive	Urethritis		Oligohydramnios		Rash pustular	Epstein-Barr virus infection
		Activated partial thromboplastin time prolonged		Pneumoperitoneum		Epilepsy	Congenital diaphragmatic hernia	Urethritis noninfective		Oligomenorrhoea		Rash scarlatiniform	Ergot poisoning
		Activated partial thromboplastin time shortened		Sclerosing encapsulating peritonitis		Essential tremor	Diaphragmatic hernia	Hydroureter		Ovulation disorder		Rash vesicular	Escherichia bacteraemia
		Acute leukaemia		Stomach dilation procedure		Facial paresis	Non-cardiogenic pulmonary oedema	Hypercalciuria		Ovulation pain		Red man syndrome	Escherichia sepsis
		Acute lymphocytic leukaemia		Subileus		Facial spasm		Hypocalciuria		Pelvic abscess		Rosacea	Exposure to toxic agent
		Acute myeloid leukaemia		Umbilical hernia		Glabellar reflex abnormal		Hyposthenuria		Pelvic discomfort		Scab	Expressive language disorder
		Acute promyelocytic leukaemia		Localised intraabdominal fluid collection		Guillain-Barre syndrome		Ketonuria		Pelvic fibrosis		Scar	Extensor plantar response
		Acute promyelocytic leukaemia differentiation syndrome		Malignant mesenchymoma		Hyperpathia		Lower urinary tract symptoms		Pelvic haematoma		Scar pain	Face injury
		Alcohol poisoning		Eructation		Hypersomnia		Malignant neoplasm of renal pelvis		Pelvic haemorrhage		Scleroderma	Face oedema
		Agranulocytosis		Anastomotic ulcer		Hypertensive encephalopathy		Microalbuminuria		Pelvic infection		Sebaceous gland disorder	Facial pain
		Anaemia		Cryptosporidiosis infection		Hypertonia		Micturition disorder		Pelvic inflammatory disease		Sebaceous hyperplasia	Failure to thrive
		Anaemia macrocytic		Diverticulum intestinal		Listeriosis		Nocturia		Pelvic neoplasm		Seborrhoeic dermatitis	Fall
		Anaemia megaloblastic		Duodenitis		Metastases to central nervous system		Pelvi-ureteric obstruction		Pelvic pain		Seborrhoeic keratosis	Family stress
		Anaemia neonatal		Duodenitis haemorrhagic		Mononeuritis		Pollakiuria		Pelvic venous thrombosis		Skin atrophy	Fasting
		Anaemia postoperative		Enteritis		Mononeuropathy		Polyuria		Polymenorrhoea		Skin bacterial infection	Fatal outcomes
		Anaemia vitamin B12 deficiency		Enterocolitis		Myoclonic epilepsy		Prostatism		Postmenopausal haemorrhage		Skin burning sensation	Fatigue
		Anaemias NEC		Enterocolitis infectious		Myoclonus		Pyuria		Precocious puberty		Skin cancer	Febrile disorders
		Anaemias haemolytic immune		Fructose intolerance		Narcolepsy		Strangury		Premature menopause		Skin candida	Fever neonatal
		Angioimmunoblastic T-cell lymphoma		Functional gastrointestinal disorder		Nerve compression		Ureteral spasm		Premenstrual syndrome		Skin depigmentation	Finger deformity
		Anisocytosis		Gastrinoma		Nerve conduction studies abnormal		Ureteric cancer		Progesterone		Skin discolouration	Fistula
		Antibody test negative		Ileal perforation		Nerve injury		Ureteric obstruction		Puberty		Skin discomfort	Flank pain
		Antibody test positive		Ileal ulcer		Nervous system disorder		Ureteritis		Puerperal pyrexia		Skin disorder	Fluid imbalance
		Antinuclear antibody increased		Ileitis		Neural tube defect		Ureterostomy site discomfort		Reproductive system haemorrhages		Skin erosion	Fluid intake increased
		Antinuclear antibody positive		Ileus		Neuralgia		Urge incontinence		Reproductive toxicity		Skin exfoliation	Fluid intake reduced
		Aortic aneurysm		Ileus paralytic		Neuritis		Urinary abnormalities		Reproductive tract disorder		Skin fibrosis	Fluid overload
		Aortic aneurysm rupture		Inflammatory bowel disease		Neuroectodermal neoplasm		Urinary hesitation		Salpingitis		Skin fissures	Fluid retention
		Aortic arteriosclerosis		Infrequent bowel movements		Neurofibroma		Urinary incontinence		Single umbilical artery		Skin fragility	Fluoride increased
		Aortic bruit		Intestinal diaphragm disease		Neurofibromatosis		Urinary sediment abnormal		Stillbirth		Skin haemorrhage	Fontanelle bulging
		Aortic disorder		Intestinal haemorrhage		Neuroleptic malignant syndrome		Urinary sediment present		Supernumerary nipple		Skin hyperpigmentation	Food aversion
		Aortic dissection		Intestinal infarction		Neurological disorders NEC		Urinary tract disorder		Suppressed lactation		Skin hypertrophy	Food craving
		Aortic embolus		Intestinal infections		Neurological examination abnormal		Urinary tract infection		Teratogenicity		Skin induration	Food interaction
		Aortic rupture		Intestinal ischaemia		Neurological symptom		Urinary tract infection fungal		Turner's syndrome		Skin infection	Food intolerance
		Aortic valve incompetence		Intestinal mass		Neuroma		Urinary tract obstruction		Unintended pregnancy		Skin irritation	Foreign body
		Aortic valve sclerosis		Intestinal obstruction		Neuromuscular block prolonged		Urinary tract pain		Vulval abscess		Skin lesion	Fraction of inspired oxygen
		Aortic valve stenosis		Intestinal perforation		Neuromuscular toxicity		Urinary tract signs and symptoms		Vulval disorder		Skin maceration	Fungal sepsis
		Arterial thrombosis		Intestinal stenosis		Neuromyopathy		Urine abnormality		Vulval ulceration		Skin mass	General disorders and administration site conditions
		Arteriovenous fistula thrombosis		Intestinal ulcer		Neuropathy peripheral		Urine analysis abnormal		Vulvitis		Skin necrosis	General physical health deterioration
		Aspartate aminotransferase decreased		Intussusception		Neurotoxicity		Urine calcium increased		Withdrawal bleed		Skin odour abnormal	General symptom
		Aspartate aminotransferase normal		Irritable bowel syndrome		Osmotic demyelination syndrome		Urine electrolytes abnormal		Anaphylactoid syndrome of pregnancy		Skin oedema	Generalised oedema
		Autoimmune haemolytic anaemia		Lactase deficiency		Peripheral sensory neuropathy		Urine flow decreased		Breech presentation		Skin papilloma	Genetic polymorphism
		Autoimmune thrombocytopenia		Mesenteric artery thrombosis		Petit mal epilepsy		Urine ketone body present		Complication of pregnancy		Skin reaction	Genitourinary chlamydia infection
		B-cell lymphoma		Mesenteric occlusion		Pleurothotonus		Urine odour abnormal		Early menarche		Skin sensitisation	Graft loss
		B-cell type acute leukaemia		Mesenteric vascular insufficiency		Polyneuropathy		Urine output		Ectopic pregnancy		Skin striae	Granuloma
		Bacteraemia		Postoperative ileus		Porphyria acute		Urine output increased		Enlarged clitoris		Skin swelling	Gravitational oedema
		Bacterial test positive		Protein-losing gastroenteropathy		Radial nerve palsy		Urine phosphorus increased		Failed induction of labour		Skin tightness	Grey syndrome neonatal
		Band neutrophil count increased		Small intestinal obstruction		Reflexes abnormal		Urine sodium increased		Female orgasmic disorder		Skin toxicity	Grimacing
		Basophilia		Small intestinal perforation		Reversible ischaemic neurological deficit		Urogenital disorder		Female sexual arousal disorder		Skin ulcer	Haptoglobin increased
		Bicytopenia		Small intestine ulcer		Sciatica		Urogenital haemorrhage		Female sexual dysfunction		Skin warm	Head discomfort
		Blast cell crisis		Strongyloidiasis		Sedation		Urosepsis		Feminisation acquired		Skin wrinkling	Head injury
		Blood acid phosphatase increased		Thrombosis mesenteric vessel		Sleep attacks		pH urine decreased		Multiple pregnancy		Solar dermatitis	Headache
		Blood albumin decreased		Volvulus		Spasmodic dysphonia		pH urine increased				Solar lentigo	Heat exhaustion
		Blood albumin increased		Ascariasis		Status epilepticus		Alanine aminotransferase normal				Squamous cell carcinoma	Heat stroke
		Blood alkaline phosphatase increased		Caecitis		Sudden onset of sleep						Squamous cell carcinoma of skin	Hernia
		Blood and lymphatic system disorders		Clostridium difficile colitis		Sudden unexplained death in epilepsy						Staphylococcal scalded skin syndrome	Hernia congenital
		Blood antidiuretic hormone abnormal		Colitis ischaemic		Sympathomimetic effect						Staphylococcal skin infection	Hernia pain
		Blood bicarbonate		Colitis microscopic		Tourette's disorder						Stevens-Johnson syndrome	Hidradenitis
		Blood bicarbonate decreased		Colitis		Toxic encephalopathy						Sticky skin	Hormone level abnormal
		Blood bicarbonate increased		Colonic abscess		Toxic neuropathy						Sunburn	Hot flush
		Blood calcium abnormal		Congenital megacolon		Transient global amnesia						Sweat gland tumour	Human herpesvirus 6 infection
		Blood calcium decreased		Large intestinal haemorrhage		Transient ischaemic attack						Systemic lupus erythematosus rash	House dust allergy
		Blood chloride decreased		Large intestinal obstruction		Tremor						Tinea cruris	Hunger
		Blood chloride increased		Large intestinal ulcer		Trigeminal neuralgia						Tinea infection	Hyperphagia
		Blood copper decreased		Large intestine perforation		Upper motor neurone lesion						Tinea pedis	Hyperplasia
		Blood count abnormal		Large intestine polyp		Allodynia						Tinea versicolour	Hyperpyrexia
		Blood culture positive		Megacolon		Autism						Toxic epidermal necrolysis	Hypersexuality
		Blood disorder		Neutropenic colitis		Autism spectrum disorder						Toxic skin eruption	Hypertrophy
		Blood electrolytes abnormal		Pseudomembranous colitis		Cluster headache						Tuberculin test positive	Hypothermia
		Blood electrolytes decreased		Toxic dilatation of intestine		Delirium tremens						Urticaria	Hypotonic-hyporesponsive episode
		Blood fibrinogen decreased		Anastomotic leak		Head titubation						Urticaria chronic	Hypovitaminosis
		Blood fibrinogen increased		Clostridium colitis		Learning disability						Urticaria physical	Hypoxia
		Blood follicle stimulating hormone increased		Colonic pseudo-obstruction		Learning disorder						Urticaria vesiculosa	Idiosyncratic drug reaction
		Blood gases abnormal		Diverticular perforation		Occipital neuralgia						Vasculitic rash	Ill-defined disorder
		Blood glucose abnormal		5'nucleotidase increased		Paraesthesia						Viral skin infection	Immediate post-injection reaction
		Blood glucose decreased		Acute hepatic failure		Paraesthesia oral						Vitiligo	Immune-mediated necrotising myopathy
		Blood glucose fluctuation		Acute yellow liver atrophy		Paraesthesias and dysaesthesias						Xeroderma	Impaired healing
		Blood glucose increased		Alanine aminotransferase abnormal		Vertebrobasilar insufficiency						Acute generalised exanthematous pustulosis	Impatience
		Blood gonadotrophin decreased		Alanine aminotransferase increased		Hyperaesthesia						Anhidrosis	Incision site complication
		Blood gonadotrophin increased		Allergic hepatitis		Hypervigilance						Calcinosis	Incision site oedema
		Blood growth hormone increased		Ammonia increased		Hypoaesthesia						Carbuncle	Incision site pain
		Blood immunoglobulin G decreased		Alanine aminotransferase decreased		Hypoaesthesia oral						Catheter site erythema	Incisional hernia
		Blood insulin decreased		Aspartate aminotransferase increased		Illusion						Cheilosis	Incoherent
		Blood insulin increased		Autoimmune hepatitis		Motion sickness						Drug eruption	Incomplete precocious puberty
		Blood iron abnormal		Benign hepatic neoplasm		Oscillopsia						Epidermal naevus	Increased appetite
		Blood iron decreased		Bilirubin conjugated increased		Parosmia						Hypohidrosis	Increased insulin requirement
		Blood iron increased		Blood bilirubin abnormal		Sensorimotor disorder						Infusion site erythema	Increased tendency to bruise
		Blood lactate dehydrogenase increased		Blood bilirubin decreased		Sensory disturbance						Infusion site pruritus	Induration
		Blood methaemoglobin present		Blood bilirubin increased		Sensory loss						Infusion site urticaria	Infarction
		Blood oestrogen decreased		Blood bilirubin normal		Carpal tunnel syndrome						Palmar erythema	Infected bites
		Blood oestrogen increased		Blood bilirubin unconjugated increased		Decreased vibratory sense						Palmar-plantar erythrodysaesthesia syndrome	Infection
		Blood osmolarity decreased		Budd-Chiari syndrome		Febrile convulsion						Piloerection	Infection parasitic
		Blood osmolarity increased		Choluria		Vestibular disorder						Plantar erythema	Infection reactivation
		Blood pH decreased		Chronic hepatic failure		Akathisia						Scratch	Infection susceptibility increased
		Blood phosphorus decreased		Chronic hepatitis		Alcoholic psychosis						Xanthoma	Infectious mononucleosis
		Blood potassium abnormal		Chronic hepatitis B		Amnesia						Xanthomatosis	Infertility
		Blood potassium decreased		Cirrhosis alcoholic		Amnestic symptoms						Xerosis	Infestation
		Blood pressure abnormal		Drug-induced liver injury		Abnormal behaviour						Yellow nail syndrome	Inflammation
		Blood pressure diastolic decreased		Foetor hepaticus		Activation syndrome						Alopecia	Influenza
		Blood pressure diastolic increased		Gamma-glutamyltransferase increased		Acute psychosis						Androgenetic alopecia	Influenza like illness
		Blood pressure fluctuation		Gilbert's syndrome		Adjustment disorder						Dandruff	Influenza viral infections
		Blood pressure inadequately controlled		Granulomatous liver disease		Affective disorder						Diffuse alopecia	Infusion related reaction
		Blood pressure increased		Hepatic adenoma		Agoraphobia						Furuncle	Infusion site extravasation
		Blood pressure normal		Hepatic angiosarcoma		Anhedonia						Hair colour changes	Infusion site hypersensitivity
		Blood pressure systolic decreased		Hepatic artery thrombosis		Anosognosia						Hair disorder	Infusion site induration
		Blood pressure systolic increased		Hepatic atrophy		Bipolar I disorder						Hair growth abnormal	Infusion site infection
		Blood prolactin decreased		Hepatic cancer		Bipolar disorder						Hair texture abnormal	Infusion site inflammation
		Blood prolactin increased		Hepatic cancer metastatic		Confusion postoperative						Hirsutism	Infusion site irritation
		Blood test abnormal		Hepatic cirrhosis		Confusional state						Hypertrichosis	Infusion site oedema
		Blood thromboplastin decreased		Hepatic congestion		Delusion						Hypotrichosis	Infusion site pain
		Blood zinc decreased		Hepatic cyst		Delusional disorders						Ingrown hair	Infusion site paraesthesia
		Bloody discharge		Hepatic encephalopathy		Delusional perception						Pseudofolliculitis barbae	Infusion site rash
		Blue toe syndrome		Hepatic enzyme abnormal		Depersonalisation						Trichorrhexis	Infusion site reaction
		Burning sensation		Hepatic enzyme decreased		Depressed level of consciousness						Ingrowing nail	Infusion site reactions
		CD4 lymphocytes decreased		Hepatic enzyme increased		Depressed mood						Nail bed infection	Infusion site swelling
		Chronic eosinophilic leukaemia		Hepatic failure		Depression						Nail bed tenderness	Infusion site warmth
		Chronic leukaemia		Hepatic fibrosis		Depression suicidal						Nail discolouration	Initial insomnia
		Chronic lymphocytic leukaemia		Hepatic function abnormal		Depressive symptom						Nail discomfort	Injection site abscess
		Chronic myeloid leukaemia		Hepatic haemorrhage		Derealisation						Nail disorder	Injection site abscess sterile
		Chronic myelomonocytic leukaemia		Hepatic infiltration eosinophilic		Dysphoria						Nail dystrophy	Injection site atrophy
		Citrate toxicity		Hepatic necrosis		Eating disorder						Nail hypertrophy	Injection site bruising
		Coagulation factor decreased		Hepatic neoplasm		Echolalia						Nail infection	Injection site cellulitis
		Coagulation test abnormal		Hepatic pain		Euphoric mood						Nail pigmentation	Injection site coldness
		Coagulation time prolonged		Hepatic steatosis		Fear						Nail ridging	Injection site cyst
		Coagulopathy		Hepatic vein occlusion		Hallucination						Nail toxicity	Injection site discolouration
		Coombs direct test positive		Hepatic vein thrombosis		Hallucination, auditory						Onychoclasis	Injection site discomfort
		Coombs positive haemolytic anaemia		Hepatitis		Hallucination, tactile						Onycholysis	Injection site dryness
		Coombs test positive		Hepatitis A		Hallucination, visual						Onychomadesis	Injection site exfoliation
		Culture negative		Hepatitis B		Hallucinations, mixed						Onychomycosis	Injection site extravasation
		Deep vein thrombosis		Hepatitis B e antigen positive		Hangover						Paronychia	Injection site fibrosis
		Deficiency anaemia		Hepatitis B surface antigen positive		Hostility						Photoonycholysis	Injection site granuloma
		Diffuse large B-cell lymphoma		Hepatitis C		Hypnagogic hallucination						Sinusitis	Injection site haemorrhage
		Drug reaction with eosinophilia and systemic symptoms		Hepatitis C antibody positive		Hypnopompic hallucination						Sinusitis bacterial	Injection site hypersensitivity
		Dyslipidaemia		Hepatitis F		Hypomania						Splinter haemorrhages	Injection site hypertrophy
		Embolic stroke		Hepatitis acute		Impulse-control disorder						Clubbing	Injection site induration
		Eosinopenia		Hepatitis alcoholic		Inappropriate affect						Subcutaneous abscess	Injection site infection
		Eosinophil count abnormal		Hepatitis cholestatic		Irritability						Subcutaneous haematoma	Injection site inflammation
		Eosinophil count increased		Hepatitis chronic active		Lack of spontaneous speech						Fat necrosis	Injection site injury
		Eosinophilia		Hepatitis fulminant		Logorrhoea						Fat redistribution	Injection site irritation
		Eosinophilic myocarditis		Hepatitis toxic		Major depression						Fat tissue increased	Injection site joint pain
		Eosinophilic pustular folliculitis		Hepatitis viral		Mental disability						Body fat disorder	Injection site mass
		Erythroleukaemia		Hepatobiliary disease		Mental disorder						Acquired lipoatrophic diabetes	Injection site necrosis
		Erythropenia		Hepatoblastoma		Mental impairment disorders						Allergic oedema	Injection site nodule
		Erythropoiesis abnormal		Hepatocellular carcinoma		Mental retardation						Cutaneous sarcoidosis	Injection site pain
		Essential hypertension		Hepatocellular injury		Mental status changes						Facial wasting	Injection site pallor
		Essential thrombocythaemia		Hepatomegaly		Mood alterations with depressive symptoms						Infected cyst	Injection site paraesthesia
		Evans syndrome		Hepatorenal syndrome		Mood swings						Lipoatrophy	Injection site phlebitis
		Extrasystoles		Hepatosplenic T-cell lymphoma		Morbid thoughts						Lipodystrophy acquired	Injection site pruritus
		Extravasation		Hepatosplenomegaly		Neurosis						Lipoedema	Injection site reaction
		Factor I deficiency		Hepatotoxicity		Nightmare						Lipohypertrophy	Injection site swelling
		Factor II deficiency		Herpes simplex hepatitis		Obsessive rumination						Lipoma	Injection site ulcer
		Factor VIII deficiency		Hypertransaminasaemia		Obsessive thoughts						Lipomatosis	Injection site vesicles
		Factor XI deficiency		Ischaemic hepatitis		Obsessive-compulsive disorder							Injection site warmth
		Febrile neutropenia		Liver abscess		Obsessive-compulsive personality disorder							Injury
		Folate deficiency		Liver disorder		Panic attack							Injury associated with device
		Fungaemia		Liver function test abnormal		Panic disorder							Insomnia
		Gastric haemorrhage		Liver function test normal		Panic reaction							Instillation site irritation
		Gestational diabetes		Liver injury		Paranoia							Instillation site pain
		Gestational hypertension		Liver tenderness		Parasomnia							Intentional drug misuse
		Glucose tolerance decreased		Metastases to liver		Personality change							Intentional self-injury
		Glucose tolerance impaired		Mixed liver injury		Personality disorder							Intermittent explosive disorder
		Glucose-6-phosphate dehydrogenase deficiency		Nodular regenerative hyperplasia		Polydipsia psychogenic							Ischaemic neuropathy
		Glycosylated haemoglobin decreased		Peliosis hepatis		Pseudodementia							Jaw disorder
		Glycosylated haemoglobin increased		Protein total decreased		Psychiatric decompensation							Juvenile idiopathic arthritis
		Gout		Toxicity to various agents		Psychiatric evaluation abnormal							Ketoacidosis
		Gouty arthritis		Transaminases increased		Psychiatric symptom							Ketogenic diet
		Gouty tophus		Traumatic liver injury		Psychomotor retardation							Klebsiella sepsis
		Granulocytosis		Vanishing bile duct syndrome		Psychomotor skills impaired							Laboratory test abnormal
		HELLP syndrome		Venoocclusive liver disease		Psychosexual disorder							Lactic acidosis
		Haemarthrosis		Jaundice cholestatic		Psychosomatic disease							Latent tetany
		Haematemesis		Venoocclusive disease		Psychotic behaviour							Latent tuberculosis
		Haematochezia		Adenocarcinoma pancreas		Psychotic disorder							Lethargy
		Haematocrit decreased		Alcoholic pancreatitis		Schizoaffective disorder							Light anaesthesia
		Haematocrit increased		Amylase decreased		Schizophrenia							Limb deformity
		Haematological malignancy		Amylase increased		Schizophreniform disorder							Limb discomfort
		Haematology test abnormal		Hyperamylasaemia		Self injurious behaviour							Limb injury
		Haematoma		Insulinoma		Self-injurious ideation							Limb malformation
		Haematospermia		Lipase abnormal		Social avoidant behaviour							Limb reduction defect
		Haematotoxicity		Lipase increased		Somatic hallucination							Lipid metabolism disorder
		Haematuria		Pancreatic abscess		Somatoform disorder							Lipidosis
		Haemobilia		Pancreatic carcinoma		Substance-induced psychotic disorder							Local reaction
		Haemochromatosis		Pancreatic disorder		Thinking abnormal							Local swelling
		Haemodynamic instability		Pancreatic enzymes abnormal		Thought blocking							Localised infection
		Haemoglobin		Pancreatic enzymes increased		Tinnitus							Localised oedema
		Haemoglobin abnormal		Pancreatic insufficiency		Trichotillomania							Loss of libido
		Haemoglobin decreased		Pancreatic necrosis		Waxy flexibility							Low birth weight baby
		Haemoglobin increased		Pancreatic neoplasm		Alcohol abuse							Lyme disease
		Haemoglobin normal		Pancreatic pseudocyst		Aggression							Malaise
		Haemoglobinaemia		Pancreatitis		Agitation							Malignant neoplasm progression
		Haemoglobinuria		Pancreatitis acute		Agitation postoperative							Malignant transformation
		Haemolysis		Pancreatitis chronic		Alcohol problem							Malnutrition
		Haemolytic anaemia		Pancreatitis haemorrhagic		Alcoholism							Mass
		Haemolytic uraemic syndrome		Pancreatitis necrotising		Anger							Mastoiditis
		Haemophilia		Barium impaction		Antisocial behaviour							Mediastinal disorder
		Haemoptysis		Change of bowel habit		Antisocial personality disorder							Mediastinitis
		Haemothorax		Colon cancer		Anxiety							Medical device complication
		Hand and foot syndrome secondary to sickle cell anaemia		Colorectal cancer		Anxiety disorder							Medical device discomfort
		Hereditary angioedema		Colorectal cancer metastatic		Apathy							Medication overuse headache
		Histiocytosis		Constipation		Asocial behaviour							Medication residue present
		Histiocytosis haematophagic		Cytomegalovirus colitis		Blunted affect							Metabolic disorder
		Hodgkin's disease		Cytomegalovirus gastritis		Circadian rhythm sleep disorder							Metabolic syndrome
		Hodgkin's disease lymphocyte depletion type stage unspecified		Cytomegalovirus hepatitis		Claustrophobia							Metal poisoning
		Hodgkin's disease lymphocyte predominance type stage unspecified		Cytomegalovirus infection		Compulsions							Metaplasia
		Homocystinuria		Cytomegalovirus syndrome		Compulsive sexual behaviour							Metastasis
		Hyperalbuminaemia		Cytomegalovirus viraemia		Compulsive shopping							Metastatic malignant melanoma
		Hyperammonaemia		Dyschezia		Cyclothymic disorder							Metastatic neoplasm
		Hyperbilirubinaemia		Faecal incontinence		Delirium							Metastatic pain
		Hypercalcaemia		Faecaloma		Disinhibition							Microsomia
		Hypercalcaemia of malignancy		Faeces discoloured		Dissociation							Middle insomnia
		Hypercapnia		Faeces hard		Dissociative disorder							Migraine
		Hyperchloraemia		Frequent bowel movements		Drug abuse							Migraine without aura
		Hypercholesterolaemia		Occult blood positive		Dysphemia							Mitochondrial toxicity
		Hypercoagulation		Post procedural constipation		Dyssomnia							Moaning
		Hyperfibrinogenaemia		Proctalgia		Dysthymic disorder							Mucosal atrophy
		Hypergammaglobulinaemia		Proctitis		Elevated mood							Mucosal discolouration
		Hyperglycaemia		Proctitis herpes		Emotional disorder							Mucosal dryness
		Hyperinsulinism		Proctitis ulcerative		Emotional distress							Mucosal erosion
		Hyperkalaemia		Proctocolitis		Feeling abnormal							Mucosal haemorrhage
		Hyperlactacidaemia		Rectal abscess		Feeling cold							Mucosal inflammation
		Hyperlipidaemia		Rectal cancer		Feeling drunk							Mucosal pigmentation
		Hypermagnesaemia		Rectal discharge		Feeling hot							Mucosal ulceration
		Hypermethioninaemia		Rectal haemorrhage		Feeling jittery							Mucous membrane disorder
		Hypernatraemia		Rectal polyp		Feeling of body temperature change							Mucous stools
		Hyperphosphataemia		Rectal prolapse		Feeling of despair							Multi-organ failure
		Hyperprolactinaemia		Rectal spasm		Feeling of relaxation							Multiparous
		Hyperproteinaemia		Rectal tenesmus		Feelings of worthlessness							Multiple allergies
		Hypertriglyceridaemia		Rectal ulcer		Flat affect							Multiple congenital abnormalities
		Hyperuricaemia		Rectocele		Flight of ideas							Mycobacterial infection
		Hyperviscosity syndrome		Defaecation urgency		Frustration							Mycobacterium avium complex infection
		Hypervitaminosis A		Abnormal faeces		Generalised anxiety disorder							Mycobacterium test
		Hypervitaminosis D		Anal abscess		Head lag abnormal							Myoglobinaemia
		Hypoalbuminaemia		Anal atresia		Homicidal ideation							Neck injury
		Hypocalcaemia		Anal cancer		Hypochondriasis							Neck pain
		Hypocapnia		Anal candidiasis		Hypophagia							Necrosis
		Hypochloraemia		Anal fissure		Judgement impaired							Necrotising colitis
		Hypocholesterolaemia		Anal fistula		Male orgasmic disorder							Necrotising fasciitis
		Hypochromasia		Anal haemorrhage		Male sexual dysfunction							Negativism
		Hypochromic anaemia		Anal inflammation		Mania							Neisseria infection
		Hypofibrinogenaemia		Anal pruritus		Mental disorder due to a general medical condition							Neonatal disorder
		Hypoglycaemia		Anal skin tags		Mutism							Neonatal hyponatraemia
		Hypoglycaemia neonatal		Anal spasm		Pica							Neonatal infection
		Hypoglycaemic coma		Anal sphincter atony		Speech disorder							Neoplasm
		Hypoglycaemic seizure		Anorectal discomfort		Stress							Neoplasm malignant
		Hypoglycaemic unconsciousness		Anorectal disorder		Stress at work							Neoplasm progression
		Hypoplastic anaemia		Enterobiasis		Substance abuse							Neoplasm recurrence
		Hypokalaemia		Faecal incontinence		Abasia							Nervousness
		Hypolipidaemia		Flatulence		Action tremor							Neurotransmitter level altered
		Hypomagnesaemia		Haemorrhoidal haemorrhage		Apraxia							Nicotine dependence
		Hyponatraemia		Haemorrhoids		Asterixis							Nicotinic acid deficiency
		Hypoperfusion		Perineal abscess		Ataxia							Night sweats
		Hypophosphataemia		Perineal injury		Athetosis							Nitrogen balance negative
		Hypoproteinaemia		Perineal pain		Automatism							Nodule
		Hypoprothrombinaemia		Perirectal abscess		Bedridden							Non-cardiac chest pain
		Hypotension		Steatorrhoea		Bradykinesia							Obesity
		Hypothrombinaemia		Gastrointestinal candidiasis		Buccoglossal syndrome							Obstruction
		Hypouricaemia		Gastrointestinal carcinoma		Catatonia							Occupational exposures
		Hypovolaemia		Gastrointestinal disorder		Chorea							Oedema
		Hypovolaemic shock		Gastrointestinal fistula		Choreoathetosis							Oedema genital
		Idiopathic thrombocytopenic purpura		Gastrointestinal fungal infection		Diplegia							Oedema mucosal
		Immunoglobulins decreased		Gastrointestinal haemorrhage		Dyskinesia							Oedema peripheral
		Immunoglobulins increased		Gastrointestinal hypermotility		Dystonia							Opportunistic infection
		Impaired fasting glucose		Gastrointestinal hypomotility		Extrapyramidal disorder							Organ failure
		Inappropriate antidiuretic hormone secretion		Gastrointestinal infection		Familial tremor							Orgasm abnormal
		Insulin C-peptide decreased		Gastrointestinal inflammation		Freezing phenomenon							Orgasmic sensation decreased
		Insulin C-peptide increased		Gastrointestinal inflammatory conditions		Gait disturbance							Orthostatic intolerance
		Insulin autoimmune syndrome		Gastrointestinal malformation		Hemiparesis							Overdose
		Insulin resistance		Gastrointestinal motility disorder		Hemiplegia							Pain
		International normalised ratio abnormal		Gastrointestinal necrosis		Hyperkinesia							Pain in extremity
		International normalised ratio decreased		Gastrointestinal neoplasm		Hyperreflexia							Papilloma
		International normalised ratio increased		Gastrointestinal obstruction		Hypokinesia							Paracoccidioides infection
		Iron binding capacity total		Gastrointestinal pain		Hyporeflexia							Paradoxical pressor response
		Iron deficiency		Gastrointestinal perforation		Immobile							Partner stress
		Iron deficiency anaemia		Gastrointestinal signs and symptoms		Monoparesis							Pathogen resistance
		Iron overload		Gastrointestinal signs and symptoms NEC		Monoplegia							Pathological gambling
		Jarisch-Herxheimer reaction		Gastrointestinal sounds abnormal		Motor dysfunction							Performance status decreased
		Labile blood pressure		Gastrointestinal stoma complication		Motor neurone disease							Peripheral coldness
		Labile hypertension		Gastrointestinal stromal tumour		Movement disorder							Peripheral embolism
		Leukaemia		Gastrointestinal toxicity		Multifocal motor neuropathy							Peripheral ischaemia
		Leukaemoid reaction		Gastrointestinal tract irritation		Paralysis							Perseveration
		Leukocytoclastic vasculitis		Gastrointestinal ulcer		Paralysis flaccid							Phantom pain
		Leukocytosis		Gastrointestinal ulcer haemorrhage		Paraparesis							Phenylketonuria
		Leukopenia		Gastrointestinal ulcer perforation		Paraplegia							Phonological disorder
		Leukostasis		Lower gastrointestinal haemorrhage		Paresis							Physical assault
		Lymphocytic leukaemia		Malabsorption		Parkinson's disease							Pilonidal cyst
		Lymphocytosis		Mallory-Weiss syndrome		Parkinsonian gait							Plantar fasciitis
		Malaria		Melaena		Parkinsonian rest tremor							Plasma cell myeloma
		Malignant hypertension		Pneumatosis		Parkinsonism							Plasmacytoma
		Mantle cell lymphoma		Pneumatosis intestinalis		Peripheral motor neuropathy							Poisoning
		Mean cell volume increased		Post procedural diarrhoea		Peripheral nerve injury							Polydactyly
		Mean platelet volume decreased		Pyloric stenosis		Peripheral nerve palsy							Polydipsia
		Metabolic acidosis		Reflux gastritis		Peripheral sensorimotor neuropathy							Polyomavirus infections
		Metabolic alkalosis		Small bowel angioedema		Peroneal nerve palsy							Polyp
		Methaemoglobinaemia		Sphincter of Oddi dysfunction		Poliomyelitis							Poor quality sleep
		Microangiopathic haemolytic anaemia		Upper gastrointestinal haemorrhage		Quadriplegia							Porphyrin metabolism disorder
		Microcytic anaemia		Viral diarrhoea		Restless legs syndrome							Post procedural complication
		Microcytosis		Viral infections NEC		Sleep paralysis							Post procedural discharge
		Monoclonal gammopathy		Appendicitis		Stereotypy							Post procedural infection
		Monocyte count decreased		Appetite disorder		Tardive dyskinesia							Post procedural oedema
		Monocyte count increased		Fat intolerance		Toe walking							Post procedural swelling
		Monocytosis		Cheilitis		Tonic clonic movements							Post-traumatic neck syndrome
		N-acetylglutamate synthase deficiency		Crohn's disease		Trismus							Post-traumatic pain
		Neutropenia		Diarrhoea		Walking disability							Post-tussive vomiting
		Neutropenic infection		Diarrhoea haemorrhagic		Clumsiness							Postoperative fever
		Neutropenic sepsis		Early satiety		Loss of control of legs							Postoperative wound complication
		Neutrophil count decreased		Jaundice		Mobility decreased							Postoperative wound infection
		Neutrophil count increased		Jaundice neonatal		Abnormal sensation in eye							Postpartum disorder
		Neutrophil percentage increased		Jaundice hepatocellular		Accommodation disorder							Pre-eclampsia
		Neutrophilia		Lactose intolerance		Altered visual depth perception							Pre-existing disease
		Non-Hodgkin's lymphoma		Necrotising enterocolitis neonatal		Amaurosis							Pressure of speech
		Normochromic normocytic anaemia		Vomiting		Amaurosis fugax							Presyncope
		Oxygen saturation decreased		Vomiting neonatal		Amblyopia							Procedural complication
		PCO2				Angle closure glaucoma							Procedural hypertension
		Pancytopenia				Anophthalmos							Procedural hypotension
		Paraproteinaemia				Anterior chamber cell							Procedural nausea
		Paroxysmal nocturnal haemoglobinuria				Anterior chamber flare							Procedural pain
		Phlebitis				Anterior chamber inflammation							Procedural site reaction
		Phlebitis superficial				Anterior chamber pigmentation							Product taste abnormal
		Plasmodium falciparum infection				Aphakia							Pseudomonal sepsis
		Platelet aggregation abnormal				Arcus lipoides							Pseudomonas infection
		Platelet aggregation increased				Arteriosclerotic retinopathy							Pseudomononucleosis
		Platelet aggregation inhibition				Asthenopia							Pseudoporphyria
		Platelet count abnormal				Blepharal pigmentation							Pulmonary eosinophilia
		Platelet count decreased				Blepharitis							Pulmonary oil microembolism
		Platelet count normal				Blepharitis allergic							Puncture site haemorrhage
		Platelet disorder				Blepharospasm							Puncture site pain
		Platelet dysfunction				Blindness							Puncture site reaction
		Platelet production decreased				Blindness cortical							Purine metabolism disorder
		Plateletcrit decreased				Blindness day							Radiation injury
		Poikilocytosis				Blindness transient							Raynaud's phenomenon
		Polycythaemia				Blindness unilateral							Reaction to drug excipients
		Protein C deficiency				Cataract							Rebound effect
		Prothrombin level abnormal				Cataract conditions							Recall phenomenon
		Prothrombin level decreased				Cataract cortical							Recurrence of neuromuscular blockade
		Prothrombin level increased				Cataract diabetic							Relapsing fever
		Prothrombin time abnormal				Cataract nuclear							Reperfusion injury
		Prothrombin time ratio				Cataract subcapsular							Repetitive speech
		Prothrombin time shortened				Cataract traumatic							Reticuloendothelial system stimulated
		Pseudo-Bartter syndrome				Chalazion							Retrograde amnesia
		Pseudocholinesterase deficiency				Chemical eye injury							Retroperitoneal fibrosis
		Pseudohyperkalaemia				Chloropsia							Retroperitoneal haematoma
		Red blood cell abnormality				Chorioretinitis							Retroperitoneal haemorrhage
		Red blood cell count decreased				Chorioretinopathy							Road traffic accident
		Red blood cell count increased				Choroidal detachment							Rubber sensitivity
		Red blood cell disorders				Choroidal effusion							Salmonella sepsis
		Red blood cell sedimentation rate increased				Choroiditis							Salmonellosis
		Red blood cells semen positive				Chromatopsia							Seasonal allergy
		Red cell distribution width increased				Colour blindness							Secondary syphilis
		Refractory cytopenia with unilineage dysplasia				Colour blindness acquired							Sensation of blood flow
		Serum ferritin decreased				Congenital eye disorder							Sensation of heaviness
		Serum ferritin increased				Conjunctival bleb							Sensation of pressure
		Shift to the left				Conjunctival cyst							Sense of oppression
		Shock haemorrhagic				Conjunctival disorder							Sensitisation
		Shock hypoglycaemic				Conjunctival follicles							Sepsis
		Sulphaemoglobinaemia				Conjunctival haemorrhage							Sepsis neonatal
		Superior sagittal sinus thrombosis				Conjunctival hyperaemia							Septic arthritis streptobacillus
		T-cell lymphoma				Conjunctival irritation							Septic shock
		Thrombocytopenia				Conjunctival oedema							Seroma
		Thrombocytopenic purpura				Conjunctival ulcer							Serotonin syndrome
		Thrombocytosis				Conjunctivitis							Serum sickness-like reaction
		Thrombophlebitis				Conjunctivitis allergic							Shock
		Thrombophlebitis superficial				Conjunctivitis bacterial							Shunt thrombosis
		Thrombosis				Conjunctivitis infective							Sinus headache
		Thrombosis in device				Contact lens intolerance							Skeletal injury
		Thrombotic microangiopathy				Corneal abrasion							Skull malformation
		Thrombotic thrombocytopenic purpura				Corneal decompensation							Sleep apnoea syndrome
		Transfusion reaction				Corneal defect							Sleep disorder
		Transverse sinus thrombosis				Corneal degeneration							Sleep phase rhythm disturbance
		Type 1 diabetes mellitus				Corneal deposits							Sleep talking
		Type 2 diabetes mellitus				Corneal disorder							Sleep terror
		Type IIa hyperlipidaemia				Corneal dystrophy							Sluggishness
		Viraemia				Corneal epithelium defect							Somnambulism
		Vitamin B12 deficiency				Corneal erosion							Somnolence
		Volume blood increased				Corneal infiltrates							Somnolence neonatal
		Warm type haemolytic anaemia				Corneal irritation							Sports injury
		Alkalosis				Corneal lesion							Staphylococcal bacteraemia
		Alkalosis hypochloraemic				Corneal oedema							Staphylococcal infection
		Alkalosis hypokalaemic				Corneal opacity							Staring
		Calcium intoxication				Corneal perforation							Streptobacillary fever
		Diabetic hyperglycaemic coma				Corneal pigmentation							Sudden death
		Diabetic hyperosmolar coma				Corneal scar							Sudden infant death syndrome
		Diabetic ketoacidosis				Corneal thinning							Suicidal behaviour
		Ketosis				Cyanopsia							Suicidal ideation
		Angiopathy				Cycloplegia							Suicide attempt
		Application site haematoma				Cystoid macular oedema							Superinfection
		Arteriosclerosis				Cytomegalovirus chorioretinitis							Surgery
		Arteriovenous fistula				Deposit eye							Suspiciousness
		Bleeding time prolonged				Detachment of retinal pigment epithelium							Suture related complication
		Calciphylaxis				Developmental glaucoma							Sweat gland disorder
		Carotid artery occlusion				Diabetic coma							Swelling
		Carotid artery stenosis				Diabetic complication							Swelling face
		Carotid artery thrombosis				Diabetic foot infection							Syndactyly
		Diabetic vascular disorder				Diabetic retinopathy							Syphilis
		Disseminated intravascular coagulation				Diplopia							Systemic candida
		Embolism				Dry eye							Systemic inflammatory response syndrome
		Embolism arterial				Dysaesthesia							Tachyphylaxis
		Embolism venous				Ectropion							Talipes
		Excessive granulation tissue				Eczema eyelids							Tandem gait test abnormal
		Gangrene				Endophthalmitis							Tearfulness
		Gas gangrene				Enophthalmos							Temperature intolerance
		Graft thrombosis				Episcleritis							Temperature regulation disorder
		Granulomatosis with polyangiitis				Erythema of eyelid							Tenderness
		Haemangioma				Erythropsia							Tension
		Haemangioma congenital				Exophthalmos							Tension headache
		Haemorrhage				Eye allergy							Terminal insomnia
		Haemorrhage in pregnancy				Eye burns							Tetrahydrobiopterin deficiency
		Haemorrhage subcutaneous				Eye discharge							Therapeutic response decreased
		Haemorrhage urinary tract				Eye disorder							Therapeutic response increased
		Haemorrhagic anaemia				Eye haemorrhage							Therapeutic response unexpected
		Haemorrhagic disorder				Eye infection							Therapy naive
		Haemorrhagic erosive gastritis				Eye infection viral							Thermal burn
		Haemorrhagic stroke				Eye injury							Tobacco poisoning
		Haemorrhagic urticaria				Eye irritation							Tobacco withdrawal symptoms
		Hamartoma				Eye movement disorder							Torticollis
		Henoch-Schonlein purpura				Eye naevus							Toxic shock syndrome
		Heparin-induced thrombocytopenia				Eye oedema							Toxoplasmosis
		Hyperaemia				Eye pain							Transaminases decreased
		Hypertension				Eye penetration							Transplant failure
		Hypertensive crisis				Eye pruritus							Transplant rejection
		Injection site haematoma				Eye swelling							Traumatic haematoma
		Injection site thrombosis				Eye ulcer							Traumatic haemorrhage
		Ischaemia				Eyelash discolouration							Treponema infections
		Lividity				Eyelash hyperpigmentation							Trisomy 18
		Low density lipoprotein increased				Eyelash thickening							Trisomy 21
		Microangiopathy				Eyelid bleeding							Tumour cell mobilisation
		Microembolism				Eyelid disorder							Tumour flare
		Peripheral vascular disorder				Eyelid exfoliation							Tumour invasion
		Phlebosclerosis				Eyelid function disorder							Tumour lysis syndrome
		Poor peripheral circulation				Eyelid infection							Tumour necrosis
		Portal hypertension				Eyelid irritation							Tumour pain
		Portal vein thrombosis				Eyelid margin crusting							Type I hypersensitivity
		Post procedural haematoma				Eyelid oedema							Type IV hypersensitivity reaction
		Post procedural haemorrhage				Eyelid pain							Typhoid fever
		Post thrombotic syndrome				Eyelid ptosis							Ulcer
		Postpartum haemorrhage				Eyelid retraction							Ulcer haemorrhage
		Procedural haemorrhage				Eyelids pruritus							Underweight
		Spontaneous haematoma				Floppy iris syndrome							Unresponsive to stimuli
		Telangiectasia				Flushing							Unwanted awareness during anaesthesia
		Temporal arteritis				Foreign body in eye							Varicella
		Transient cerebrovascular events				Foreign body sensation in eyes							Venomous bite
		Tumour haemorrhage				Gaze palsy							Vertical infection transmission
		Varicose vein				Glaucoma							Vertigo
		Varicose veins vulval				Growth of eyelashes							Viral infection
		Vascular anomaly				Halo vision							Virilism
		Vascular calcification				Hemianopia							Vitamin B complex deficiency
		Vascular graft occlusion				Hordeolum							Vitamin E decreased
		Vascular headache				Horner's syndrome							Vitamin K decreased
		Vascular hypertensive disorders				Hyphaema							Vitamin K deficiency
		Vascular hypotensive disorders				Hypoaesthesia eye							Waist circumference increased
		Vascular insufficiency				Hypopyon							Weight decreased
		Vascular occlusion				Hypotony of eye							Weight fluctuation
		Vascular pain				IIIrd nerve paralysis							Weight gain poor
		Vascular pseudoaneurysm				Intraocular pressure increased							Weight increased
		Vascular purpura				Iridocyclitis							Withdrawal syndrome
		Vascular resistance pulmonary increased				Iris adhesions							Wound
		Vascular resistance systemic				Iris disorder							Wound complication
		Vascular rupture				Iris hyperpigmentation							Wound dehiscence
		Vascular stenosis				Iritis							Wound haematoma
		Vasculitis				Kearns-Sayre syndrome							Wound healing normal
		Vasculitis cerebral				Keratitis							Wound infection
		Vasculitis gastrointestinal				Keratoconus							Wound secretion
		Vasculitis necrotising				Keratopathy							Yawning
		Vasoconstriction				Lacrimal disorder							Yellow skin
		Vasodilatation				Lacrimal structural disorder							Zinc deficiency
		Vasodilation procedure				Lacrimation decreased							Zygomycosis
		Vasomotor rhinitis				Lacrimation increased
		Vasospasm				Lenticular opacities
		Vein discolouration				Lenticular pigmentation
		Vein disorder				Lentigo
		Vena cava thrombosis				Lid sulcus deepened
		Venous insufficiency				Macular degeneration
		Venous occlusion				Macular fibrosis
		Venous pressure increased				Macular hole
		Venous pressure jugular increased				Macular oedema
		Venous thrombosis				Macular pigmentation
		Venous thrombosis limb				Macule
		Vessel perforation				Maculopathy
		Vessel puncture site bruise				Madarosis
		Vessel puncture site haematoma				Meibomianitis
		Vessel puncture site haemorrhage				Miosis
		Vessel puncture site inflammation				Mydriasis
		Fat embolism				Myopia
		Capillary fragility				Night blindness
		Capillary fragility increased				Nystagmus
		Capillary leak syndrome				Ocular discomfort
		Catheter site haemorrhage				Ocular hyperaemia
		Catheter site phlebitis				Ocular hypertension
		Diastolic hypertension				Ocular icterus
		High density lipoprotein increased				Ocular sensation disorders
		Hoigne's syndrome				Ocular surface disease
		Incision site haematoma				Ocular toxicity
		Incision site haemorrhage				Ocular vascular disorder
		Infusion site phlebitis				Oculogyric crisis
		Infusion site thrombosis				Oculomucocutaneous syndrome
		Malformation venous				Oculorespiratory syndrome
		Necrosis ischaemic				Ophthalmic herpes simplex
		Orthostatic hypertension				Ophthalmic herpes zoster
		Orthostatic hypotension				Ophthalmoplegia
		Prehypertension				Optic atrophy
		Secondary hypertension				Optic disc vascular disorder
		Systolic hypertension				Optic ischaemic neuropathy
		Withdrawal hypertension				Optic nerve cupping
		Wound haemorrhage				Optic nerve disorder
		Arterial disorder				Optic neuritis
		Arterial insufficiency				Orbital oedema
		Arterial occlusive disease				Panophthalmitis
		Arterial spasm				Papilloedema
		Arteritis				Periorbital haematoma
		Artery dissection				Periorbital oedema
		Carotid bruit				Photophobia
		Carotid pulse				Photopsia
		Carotid sinus syndrome				Phobia
		Congenital arterial malformation				Phonophobia
		Leriche syndrome				Pigment dispersion syndrome
		Mean arterial pressure				Posterior capsule opacification
		Mean arterial pressure decreased				Presbyopia
		Peripheral arterial occlusive disease				Pterygium
		Peripheral artery aneurysm				Pupillary deformity
		Peripheral artery stenosis				Pupillary disorder
		Peripheral artery thrombosis				Pupillary reflex impaired
						Pupils unequal
						Retinal aneurysm
						Retinal artery occlusion
						Retinal degeneration
						Retinal depigmentation
						Retinal deposits
						Retinal detachment
						Retinal disorder
						Retinal exudates
						Retinal haemorrhage
						Retinal injury
						Retinal ischaemia
						Retinal oedema
						Retinal pigment epithelial tear
						Retinal pigmentation
						Retinal scar
						Retinal tear
						Retinal toxicity
						Retinal vascular disorder
						Retinal vascular occlusion
						Retinal vascular thrombosis
						Retinal vein occlusion
						Retinal vein thrombosis
						Retinitis
						Retinogram abnormal
						Retinoic acid syndrome
						Retinopathy of prematurity
						Retinopathy proliferative
						Scintillating scotoma
						Scleral discolouration
						Scleral disorder
						Scleral haemorrhage
						Scleral hyperaemia
						Scleral pigmentation
						Scleral thinning
						Scleritis
						Scleromalacia
						Scotoma
						Sensation of foreign body
						Stargardt's disease
						Strabismus
						Subconjunctival cyst
						Sudden visual loss
						Tunnel vision
						Ulcerative keratitis
						Uveitis
						VIIth nerve paralysis
						VIth nerve paralysis
						Vision blurred
						Visual acuity reduced
						Visual brightness
						Visual colour distortions
						Visual evoked potentials abnormal
						Visual impairment
						Vital dye staining cornea present
						Vitreous detachment
						Vitreous disorder
						Vitreous floaters
						Vitreous haemorrhage
						Vitreous opacities
						Vitreous prolapse
						Vogt-Koyanagi-Harada syndrome
						Xanthopsia
						Xerophthalmia
						Dacryoadenitis acquired
						Dacryocanaliculitis
						Dacryocystitis
						Dacryostenosis acquired
						Punctate keratitis
						Refraction disorder
						Auricular swelling
						Cerumen impaction
						Deafness
						Deafness bilateral
						Deafness neurosensory
						Deafness permanent
						Deafness transitory
						Deafness unilateral
						Dysacusis
						Ear and labyrinth disorders
						Ear canal erythema
						Ear congestion
						Ear discomfort
						Ear disorder
						Ear disorders NEC
						Ear haemorrhage
						Ear infection
						Ear malformation
						Ear pain
						Ear pruritus
						Eustachian tube disorder
						External ear disorder
						Hearing impaired
						Hyperacusis
						Inner ear disorder
						Labyrinthitis
						Low set ears
						Meniere's disease
						Middle ear effusion
						Myringitis
						Otitis externa
						Otitis media
						Otitis media acute
						Otitis media chronic
						Otorrhoea
						Otosalpingitis
						Ototoxicity
						Tympanic membrane disorder
						Tympanic membrane hyperaemia
						Tympanic membrane perforation
						Vertigo positional
						Vestibular ataxia
						Vestibular neuronitis
						Ageusia
						Atrophic glossitis
						Dysgeusia
						Epiglottitis
						Glossitis
						Glossodynia
						Hypogeusia
						Leukoplakia
						Protrusion tongue
						Swollen tongue
						Taste disorders
						Tongue blistering
						Tongue coated
						Tongue discolouration
						Tongue disorder
						Tongue dry
						Tongue geographic
						Tongue neoplasm
						Tongue neoplasm malignant stage unspecified
						Tongue oedema
						Tongue paralysis
						Tongue pigmentation
						Tongue spasm
						Tongue ulceration
						Acute sinusitis
						Allergic sinusitis
						Anosmia
						Bradyarrhythmia
						Chronic sinusitis
						Epistaxis
						Extranodal NK/T-cell lymphoma, nasal type
						Goitre
						Hyposmia
						Intranasal hypoaesthesia
						Nasal congestion
						Nasal discomfort
						Nasal disorder
						Nasal dryness
						Nasal inflammation
						Nasal mucosal disorder
						Nasal obstruction
						Nasal odour
						Nasal oedema
						Nasal polyps
						Nasal septum deviation
						Nasal septum disorder
						Nasal septum perforation
						Nasal septum ulceration
						Nasal ulcer
						Nasopharyngitis
						Paranasal sinus hypersecretion
						Rhinalgia
						Rhinitis
						Rhinitis allergic
						Rhinitis atrophic
						Rhinitis perennial
						Rhinitis seasonal
						Rhinitis ulcerative
						Rhinorrhoea
						Sinobronchitis
						Sinus congestion
						Sinus disorder
						Sinus operation
						Sneezing
						Sudden hearing loss

## Sheet: system wise 1
SKELETAL SYSTEM	MUSCULAR SYSTEM	CIRCULATORY SYSTEM	IMMUNE SYSTEM	DIGESTIVE SYSTEM	ENDOCRINE SYSTEM	NERVOUS SYSTEM	RESPIRATORY SYSTEM	EXCRETORY SYSTEM	GENITALIA	Female Reproductive System	Male Reproductive System	INTEGUMENTRAY SYSTEM	MISCELLANEOUS
Ankle fracture	Asthenia	Acute coronary syndrome	Hypersplenism	Burning mouth syndrome	Anaplastic thyroid cancer	AIDS dementia complex	Acute interstitial pneumonitis	Acute phosphate nephropathy	Genital burning sensation	Atrophic vulvovaginitis	Aspermia	Abscess	Abnormal dreams
Atypical femur fracture	Asthenic conditions	Acute myocardial infarction	Spleen disorder	Dry mouth	Anti-thyroid antibody positive	Acute disseminated encephalomyelitis	Acute pulmonary oedema	Acute prerenal failure	Genital candidiasis	Bartholin's cyst	Azoospermia	Abscess limb	Accident
Atypical fracture	Blood magnesium decreased	Adams-Stokes syndrome	Spleen palpable	Foot and mouth disease	Basedow's disease	Agnosia	Acute respiratory distress syndrome	Albumin urine present	Genital discharge	Benign vaginal neoplasm	Balanitis	Abscess sterile	Accident at home
Bone and joint infections	Blood magnesium increased	Angina pectoris	Splenic infarction	Mouth haemorrhage	Blood thyroid stimulating hormone decreased	Altered state of consciousness	Acute respiratory failure	Albuminuria	Genital discomfort	Candida cervicitis	Balanitis candida	Acanthosis nigricans	Accidental exposure to product
Bone cancer metastatic	Cataplexy	Angina unstable	Splenic peliosis	Mouth injury	Blood thyroid stimulating hormone increased	Anaplastic astrocytoma	Alveolar proteinosis	Aminoaciduria	Genital disorder female	Cervical discharge	Balanoposthitis	Acarodermatitis	Accidental overdose
Bone density decreased	Ciliary muscle spasm	Arrhythmia	Splenic rupture	Mouth ulceration	Blood triglycerides decreased	Anencephaly	Alveolitis allergic	Albumin globulin ratio abnormal	Genital disorder male	Cervical dysplasia	Blood testosterone decreased	Acne	Acidosis
Bone development abnormal	Clonus	Arrhythmia supraventricular	Splenomegaly	Oedema mouth	Congenital hypothyroidism	Aneurysm	Alveolitis	Angiomyolipoma	Genital haemorrhage	Cervical incompetence	Blood testosterone free increased	Acne cystic	Acidosis hyperchloraemic
Bone disorder	Cogwheel rigidity	Arteriosclerosis coronary artery	Aplastic anaemia	Leukoplakia oral	Hyperthyroidism	Aphasia	Antitussive therapy	Anuria	Genital herpes	Cervical polyp	Blood testosterone increased	Acne fulminans	Analgesic therapy
Bone lesion	Compartment syndrome	Arteriospasm coronary	Bone marrow disorder	Oral candidiasis	Hypothyroidism	Astrocytoma	Apnoea	Azotaemia	Genital hypoaesthesia	Cervical vertebral fracture	Cryptorchism	Acne infantile	Anaphylactic responses
Bone metabolism disorder	Congenital musculoskeletal anomaly	Atrial fibrillation	Bone marrow granuloma	Oral discomfort	Papillary thyroid cancer	Attention deficit/hyperactivity disorder	Aspergilloma	BK virus infection	Genital infection	Cervicitis	Ejaculation delayed	Acne pustular	Abnormal sleep-related event
Bone neoplasm	Convulsion	Atrial flutter	Bone marrow toxicity	Oral disorder	Primary hypothyroidism	Brain abscess	Aspergillus infection	Blood creatine increased	Genital infection fungal	Cervicobrachial syndrome	Ejaculation disorder	Acrochordon	Acute phase reaction
Bone pain	Convulsion neonatal	Atrial hypertrophy	Chronic graft versus host disease	Oral fungal infection	Thyroglobulin increased	Brain cancer metastatic	Aspiration	Blood creatine phosphokinase MB increased	Genital infection male	Cervix carcinoma	Ejaculation failure	Acrodynia	Adenocarcinoma
Bone sarcoma	Drooling	Atrial septal defect	Febrile bone marrow aplasia	Oral herpes	Thyroid adenoma	Brain herniation	Asthma	Blood creatine phosphokinase MM increased	Genital injury	Cervix carcinoma stage 0	Epididymal tenderness	Actinic keratosis	Adhesion
Brown tumour	Drug withdrawal convulsions	Atrial tachycardia	Graft versus host disease	Oral infection	Thyroid cancer	Brain hypoxia	Atelectasis	Blood creatine phosphokinase abnormal	Genital lesion	Cervix disorder	Epididymitis	Acute febrile neutrophilic dermatosis	Administration site infection
Calcium deficiency	Emprosthotonus	Atrioventricular block	Marrow hyperplasia	Oral mucosa erosion	Thyroid disorder	Brain injury	Atypical pneumonia	Blood creatine phosphokinase increased	Genital pain	Cervix haemorrhage uterine	Erectile dysfunction	Albinism	Administration site reaction
Clavicle fracture	Epicondylitis	Atrioventricular block complete	Myelodysplastic syndrome	Oral mucosal blistering	Thyroid function test abnormal	Brain neoplasm	Chest X-ray abnormal	Blood creatinine abnormal	Genital rash	Cervix neoplasm	Erection increased	Angiodermatitis	Adverse reaction
Compression fracture	Extremity contracture	Atrioventricular block first degree	Myelodysplastic syndrome transformation	Oral mucosal discolouration	Thyroid neoplasm	Brain neoplasm benign	Chest X-ray normal	Blood creatinine decreased	Genital swelling	Clitoral engorgement	Hydrocele	Angioedema	Affect lability
Craniosynostosis	Extremity necrosis	Atrioventricular block second degree	Myelofibrosis	Oral mucosal exfoliation	Thyroiditis	Brain oedema	Chest discomfort	Blood creatinine increased	Genital ulceration	Coital bleeding	Hypogonadism male	Anogenital warts	Airway complication of anaesthesia
Dactylitis	Fibromyalgia	Atrioventricular dissociation	Myeloid leukaemia	Oral neoplasm	Thyrotoxic crisis	Brain stem glioma	Chest pain	Blood creatinine normal	Gonorrhoea	Colpocele	Orchitis	Aplasia cutis congenita	Alcohol intolerance
Epiphyses premature fusion	Floppy infant	Blood cholesterol abnormal	Myeloid metaplasia	Oral neoplasm benign	Thyroxine decreased	Brain stem haemorrhage	Cheyne-Stokes respiration	Blood phosphorus increased	Pruritus genital	Cystocele	Orchitis noninfective	Application site atrophy	Alcohol withdrawal syndrome
Epiphysiolysis	Grand mal convulsion	Blood cholesterol decreased	Myeloproliferative disorder	Oral pain	Thyroxine free decreased	Brain stem syndrome	Choking	Blood potassium increased	Suprapubic pain	Ectropion of cervix	Painful erection	Application site burn	Amyloidosis
Exostosis	Groin pain	Blood cholesterol increased	Polycythaemia vera	Oral papilloma	Addison's disease	Cerebellar ataxia	Choking sensation	Blood urea abnormal	Congenital genital malformation	Vaginal cyst	Penile curvature	Application site eczema	Anaesthetic complication
Extraskeletal ossification	Hypotonia	Blood triglycerides increased	Pseudolymphoma	Oral pruritus	Adrenal atrophy	Cerebellar atrophy	Chronic obstructive pulmonary disease	Blood urea decreased	Hypogonadism	Vaginal discharge	Penile discharge	Application site erythema	Anaphylactic shock
Facial bones fracture	Hypotonia neonatal	Bradycardia	Refractory anaemia with an excess of blasts	Oral pustule	Adrenal disorder	Cerebellar infarction	Disseminated tuberculosis	Blood urea increased		Vaginal disorder	Penile haematoma	Application site exfoliation	Anaphylactoid reaction
Femoral neck fracture	Infective myositis	Bradycardia foetal	Reticulocytopenia	Oral toxicity	Adrenal gland cancer	Cerebellar syndrome	Dyspnoea	Blood urea normal		Vaginal dysplasia	Penile haemorrhage	Application site folliculitis	Animal bite
Femur fracture	Intermittent claudication	Brugada syndrome	Reticulocytosis	Oromandibular dystonia	Adrenal haemorrhage	Cerebral arteriosclerosis	Dyspnoea at rest	Blood uric acid abnormal		Vaginal erosion	Penile infection	Application site paraesthesia	Animal scratch
Foot fracture	Leiomyoma	Bundle branch block	Sideroblastic anaemia	Pain in jaw	Adrenal insufficiency	Cerebral arteritis	Dyspnoea exertional	Blood uric acid decreased		Vaginal haemorrhage	Penile oedema	Application site pruritus	Anion gap increased
Fracture	Masked facies	Bundle branch block left	White blood cell count abnormal	Periodontal destruction	Adrenergic syndrome	Cerebral artery embolism	Dyspnoea paroxysmal nocturnal	Blood uric acid increased		Vaginal infection	Penile pain	Application site pustules	Anorgasmia
Hand fracture	Mastication disorder	Bundle branch block right	White blood cell count decreased	Periodontal disease	Adrenocortical insufficiency acute	Cerebral artery stenosis	Effusion	Chronic allograft nephropathy		Vaginal inflammation	Penile swelling	Application site rash	Anoxia
High turnover osteopathy	Muscle atrophy	C-reactive protein increased	White blood cell count increased	Periodontitis	Adenoma benign	Cerebral atrophy	Emphysema	Congenital cystic kidney disease		Vaginal mucosal blistering	Penis disorder	Application site scab	Anterograde amnesia
Hip fracture	Muscle contractions involuntary	Cardiac amyloidosis	White blood cell disorder	Stomatitis	Blood cortisol decreased	Cerebral haematoma	Endotracheal intubation complication	Congenital hydronephrosis		Vaginal neoplasm	Peyronie's disease	Application site scar	Anthrax
[truncated: 864 more rows]
